# Supplementary material for: Unraveling the molecular heterogeneity in type 2 diabetes: a potential subtype discovery followed by metabolic modeling
Source: BMC Med Genomics. 2020 Aug 24;13:119. doi: 10.1186/s12920-020-00767-0 (PMC7444195; doi:10.1186/s12920-020-00767-0)
Supplement: Supplementary file 2 — Additional file 2. The complete list of differentially expressed genes in each cluster, top-ranked genes with Ensemble ID, perturbed reactions obtained from metabolic modeling in each cluster. [file 12920_2020_767_MOESM2_ESM.xlsx]

## Sheet: Cluster1_vs_NGT
The complete list of differentially expressed genes in cluster 1
id	log2FoldChange	padj	hgnc_symbol	description
ENSG00000000003	-0.719834	1.12e-06	TSPAN6	tetraspanin 6
ENSG00000000005	-1.54331	0.00183728	TNMD	tenomodulin
ENSG00000002079	-0.913329	0.058313	MYH16	myosin heavy chain 16 pseudogene
ENSG00000003249	0.923249	1.26e-05	DBNDD1	dysbindin domain containing 1
ENSG00000003987	-1.05433	0.0197419	MTMR7	myotubularin related protein 7
ENSG00000003989	-0.554151	7.31e-06	SLC7A2	solute carrier family 7 member 2
ENSG00000004700	-0.568714	7.12e-07	RECQL	RecQ like helicase
ENSG00000004776	0.916372	0.000180122	HSPB6	heat shock protein family B (small) member 6
ENSG00000004846	-0.980715	0.092034	ABCB5	ATP binding cassette subfamily B member 5
ENSG00000005059	-0.541063	0.00120619	MCUB	mitochondrial calcium uniporter dominant negative beta subunit
ENSG00000005075	0.50026	0.000299538	POLR2J	RNA polymerase II subunit J
ENSG00000005108	-0.502972	0.00270882	THSD7A	thrombospondin type 1 domain containing 7A
ENSG00000005249	-0.794758	0.0146869	PRKAR2B	protein kinase cAMP-dependent type II regulatory subunit beta
ENSG00000005469	-0.506271	2.48e-06	CROT	carnitine O-octanoyltransferase
ENSG00000005486	0.519019	2.89e-05	RHBDD2	rhomboid domain containing 2
ENSG00000005882	0.564698	4.27e-05	PDK2	pyruvate dehydrogenase kinase 2
ENSG00000005893	-0.545846	2.89e-05	LAMP2	lysosomal associated membrane protein 2
ENSG00000006606	0.561705	0.0670959	CCL26	C-C motif chemokine ligand 26
ENSG00000006625	-0.545476	4.36e-06	GGCT	gamma-glutamylcyclotransferase
ENSG00000007080	0.510855	0.000369432	CCDC124	coiled-coil domain containing 124
ENSG00000007376	0.576921	0.00203139	RPUSD1	RNA pseudouridine synthase domain containing 1
ENSG00000008277	-0.53019	0.00479015	ADAM22	ADAM metallopeptidase domain 22
ENSG00000008282	-0.515775	5.22e-06	SYPL1	synaptophysin like 1
ENSG00000008294	-0.523745	1.61e-06	SPAG9	sperm associated antigen 9
ENSG00000008324	-0.524267	0.000110408	SS18L2	SS18 like 2
ENSG00000008441	0.540526	5.37e-05	NFIX	nuclear factor I X
ENSG00000009694	-0.548271	2.91e-06	TENM1	teneurin transmembrane protein 1
ENSG00000009950	0.524495	0.00491726	MLXIPL	MLX interacting protein like
ENSG00000010030	0.607614	0.0624747	ETV7	ETS variant 7
ENSG00000011132	0.522185	0.000191929	APBA3	amyloid beta precursor protein binding family A member 3
ENSG00000011260	-0.695384	2.19e-06	UTP18	UTP18, small subunit processome component
ENSG00000011451	0.610777	9.16e-05	WIZ	widely interspaced zinc finger motifs
ENSG00000011600	0.695488	0.000929406	TYROBP	TYRO protein tyrosine kinase binding protein
ENSG00000014164	0.686929	0.000234361	ZC3H3	zinc finger CCCH-type containing 3
ENSG00000014641	-0.53177	0.000928233	MDH1	malate dehydrogenase 1
ENSG00000015285	0.636124	0.00229304	WAS	Wiskott-Aldrich syndrome
ENSG00000018280	0.536467	0.0679943	SLC11A1	solute carrier family 11 member 1
ENSG00000018510	-0.50198	1.42e-06	AGPS	alkylglycerone phosphate synthase
ENSG00000019505	-0.909081	0.0413492	SYT13	synaptotagmin 13
ENSG00000019582	0.662999	1.85e-05	CD74	CD74 molecule
ENSG00000019991	-0.589546	0.0028437	HGF	hepatocyte growth factor
ENSG00000020633	0.516473	0.0348835	RUNX3	runt related transcription factor 3
ENSG00000020922	-0.503469	2.11e-05	MRE11	MRE11 homolog, double strand break repair nuclease
ENSG00000021574	-0.512946	1.18e-05	SPAST	spastin
ENSG00000023516	-0.63039	3.71e-07	AKAP11	A-kinase anchoring protein 11
ENSG00000023572	-0.636425	4.32e-05	GLRX2	glutaredoxin 2
ENSG00000023909	-0.620089	5.84e-06	GCLM	glutamate-cysteine ligase modifier subunit
ENSG00000024422	0.573646	0.000153969	EHD2	EH domain containing 2
ENSG00000029153	-0.616181	0.015034	ARNTL2	aryl hydrocarbon receptor nuclear translocator like 2
ENSG00000030419	-0.685436	2.51e-05	IKZF2	IKAROS family zinc finger 2
ENSG00000030582	0.568195	2.98e-05	GRN	granulin precursor
ENSG00000031691	-0.705488	7.7e-06	CENPQ	centromere protein Q
ENSG00000033178	-0.564553	1.12e-07	UBA6	ubiquitin like modifier activating enzyme 6
ENSG00000034239	-0.713222	0.0708597	EFCAB1	EF-hand calcium binding domain 1
ENSG00000034713	-0.579527	8.52e-06	GABARAPL2	GABA type A receptor associated protein like 2
ENSG00000035687	-0.581926	1.97e-06	ADSS	adenylosuccinate synthase
ENSG00000035720	-1.30235	0.000134052	STAP1	signal transducing adaptor family member 1
ENSG00000038295	-0.69228	0.00245038	TLL1	tolloid like 1
ENSG00000039319	-0.550653	1.02e-05	ZFYVE16	zinc finger FYVE-type containing 16
ENSG00000039523	0.575273	6.49e-05	RIPOR1	RHO family interacting cell polarization regulator 1
ENSG00000040608	0.721649	0.00318282	RTN4R	reticulon 4 receptor
ENSG00000041353	-0.943399	0.000428981	RAB27B	RAB27B, member RAS oncogene family
ENSG00000046889	-0.741505	3.64e-07	PREX2	phosphatidylinositol-3,4,5-trisphosphate dependent Rac exchange factor 2
ENSG00000048392	-0.549543	2.48e-06	RRM2B	ribonucleotide reductase regulatory TP53 inducible subunit M2B
ENSG00000049130	-0.908809	5.23e-07	KITLG	KIT ligand
ENSG00000049167	-0.521215	4.97e-05	ERCC8	ERCC excision repair 8, CSA ubiquitin ligase complex subunit
ENSG00000049192	-0.596943	0.00386504	ADAMTS6	ADAM metallopeptidase with thrombospondin type 1 motif 6
ENSG00000049768	0.7864	0.0232342	FOXP3	forkhead box P3
ENSG00000050030	-0.645317	0.0042958	NEXMIF	neurite extension and migration factor
ENSG00000050628	-0.804912	0.0508133	PTGER3	prostaglandin E receptor 3
ENSG00000050820	0.684923	7.14e-05	BCAR1	BCAR1, Cas family scaffold protein
ENSG00000051128	0.61379	0.0005299	HOMER3	homer scaffold protein 3
ENSG00000051523	0.551251	5.05e-05	CYBA	cytochrome b-245 alpha chain
ENSG00000054179	0.611484	0.0012584	ENTPD2	ectonucleoside triphosphate diphosphohydrolase 2
ENSG00000054219	-0.953855	0.000357407	LY75	lymphocyte antigen 75
ENSG00000054803	-0.501113	0.0833672	CBLN4	cerebellin 4 precursor
ENSG00000054938	0.972676	3.18e-06	CHRDL2	chordin like 2
ENSG00000055813	0.528606	0.00101914	CCDC85A	coiled-coil domain containing 85A
ENSG00000056586	-0.630336	1.18e-07	RC3H2	ring finger and CCCH-type domains 2
ENSG00000056998	-1.01258	0.0761791	GYG2	glycogenin 2
ENSG00000060982	-0.519342	0.00702306	BCAT1	branched chain amino acid transaminase 1
ENSG00000061337	0.578403	0.000166639	LZTS1	leucine zipper tumor suppressor 1
ENSG00000061987	-0.503215	1.22e-07	MON2	MON2 homolog, regulator of endosome-to-Golgi trafficking
ENSG00000063169	0.614373	0.000546609	BICRA	BRD4 interacting chromatin remodeling complex associated protein
ENSG00000063241	0.581492	3.69e-05	ISOC2	isochorismatase domain containing 2
ENSG00000063245	0.608867	0.000221229	EPN1	epsin 1
ENSG00000063438	-0.869492	0.0327341	AHRR	aryl-hydrocarbon receptor repressor
ENSG00000063660	0.588749	0.000358141	GPC1	glypican 1
ENSG00000064651	-0.610511	0.000488955	SLC12A2	solute carrier family 12 member 2
ENSG00000064932	0.517428	0.000240697	SBNO2	strawberry notch homolog 2
ENSG00000064989	-0.745925	3.01e-06	CALCRL	calcitonin receptor like receptor
ENSG00000065054	0.586437	0.000152264	SLC9A3R2	SLC9A3 regulator 2
ENSG00000065135	-0.578512	4.05e-06	GNAI3	G protein subunit alpha i3
ENSG00000065243	-0.584598	5.53e-08	PKN2	protein kinase N2
ENSG00000065717	0.618936	2.96e-05	TLE2	transducin like enhancer of split 2
ENSG00000065809	-0.609474	0.00187079	FAM107B	family with sequence similarity 107 member B
ENSG00000065989	0.50153	2.75e-05	PDE4A	phosphodiesterase 4A
ENSG00000066279	-0.577668	0.0567788	ASPM	abnormal spindle microtubule assembly
ENSG00000066336	0.658998	0.00134732	SPI1	Spi-1 proto-oncogene
ENSG00000066427	-0.511975	1.98e-06	ATXN3	ataxin 3
ENSG00000066735	0.580383	0.000476238	KIF26A	kinesin family member 26A
ENSG00000066813	-1.29217	0.00724049	ACSM2B	acyl-CoA synthetase medium chain family member 2B
ENSG00000066923	-0.520174	0.076757	STAG3	stromal antigen 3
ENSG00000067836	0.590866	4.64e-05	ROGDI	rogdi homolog
ENSG00000068137	0.523289	0.00232444	PLEKHH3	pleckstrin homology, MyTH4 and FERM domain containing H3
ENSG00000068885	-0.643256	4.52e-08	IFT80	intraflagellar transport 80
ENSG00000069011	0.657857	0.0210283	PITX1	paired like homeodomain 1
ENSG00000069399	0.502913	0.00406715	BCL3	B cell CLL/lymphoma 3
ENSG00000069493	-0.531417	9.78e-05	CLEC2D	C-type lectin domain family 2 member D
ENSG00000069667	-0.668703	3.04e-07	RORA	RAR related orphan receptor A
ENSG00000069849	-0.536557	1.49e-05	ATP1B3	ATPase Na+/K+ transporting subunit beta 3
ENSG00000070047	0.523754	0.000212605	PHRF1	PHD and ring finger domains 1
ENSG00000070190	-0.519421	0.00159377	DAPP1	dual adaptor of phosphotyrosine and 3-phosphoinositides 1
ENSG00000070423	0.571358	0.00115192	RNF126	ring finger protein 126
ENSG00000071073	-0.51603	3.46e-06	MGAT4A	alpha-1,3-mannosyl-glycoprotein 4-beta-N-acetylglucosaminyltransferase A
ENSG00000071082	-0.798861	3.24e-07	RPL31	ribosomal protein L31
ENSG00000071655	0.523306	0.00138114	MBD3	methyl-CpG binding domain protein 3
ENSG00000071794	-0.540594	1.98e-05	HLTF	helicase like transcription factor
ENSG00000072133	-0.505085	0.067355	RPS6KA6	ribosomal protein S6 kinase A6
ENSG00000072195	0.551404	0.000322647	SPEG	SPEG complex locus
ENSG00000072274	-0.635812	0.00242504	TFRC	transferrin receptor
ENSG00000072310	0.556388	0.00327071	SREBF1	sterol regulatory element binding transcription factor 1
ENSG00000072401	-0.588814	4.71e-05	UBE2D1	ubiquitin conjugating enzyme E2 D1
ENSG00000072756	-0.549295	3.54e-05	TRNT1	tRNA nucleotidyl transferase 1
ENSG00000072832	0.548693	0.0561892	CRMP1	collapsin response mediator protein 1
ENSG00000073150	0.565859	0.0467506	PANX2	pannexin 2
ENSG00000073756	-1.04723	0.000568442	PTGS2	prostaglandin-endoperoxide synthase 2
ENSG00000074181	0.536996	0.000603922	NOTCH3	notch 3
ENSG00000074266	-0.538101	1.05e-05	EED	embryonic ectoderm development
ENSG00000074317	0.61431	0.0913731	SNCB	synuclein beta
ENSG00000074935	-0.534768	5.94e-06	TUBE1	tubulin epsilon 1
ENSG00000075073	0.60304	0.0252983	TACR2	tachykinin receptor 2
ENSG00000075089	-0.737949	1.39e-06	ACTR6	ARP6 actin related protein 6 homolog
ENSG00000075213	-0.575057	0.0822809	SEMA3A	semaphorin 3A
ENSG00000075223	-0.622587	0.000105209	SEMA3C	semaphorin 3C
ENSG00000075618	0.524587	0.00489386	FSCN1	fascin actin-bundling protein 1
ENSG00000075702	0.784503	0.00146617	WDR62	WD repeat domain 62
ENSG00000076201	0.553976	0.000158854	PTPN23	protein tyrosine phosphatase, non-receptor type 23
ENSG00000076944	0.515937	0.0373441	STXBP2	syntaxin binding protein 2
ENSG00000077009	0.519954	0.086641	NMRK2	nicotinamide riboside kinase 2
ENSG00000077147	-0.538475	1.07e-06	TM9SF3	transmembrane 9 superfamily member 3
ENSG00000077274	0.639356	0.000480997	CAPN6	calpain 6
ENSG00000077454	0.535738	0.000418055	LRCH4	leucine rich repeats and calponin homology domain containing 4
ENSG00000077984	0.829661	0.00316972	CST7	cystatin F
ENSG00000078114	-0.52395	0.000464594	NEBL	nebulette
ENSG00000078177	-0.639589	0.000600631	N4BP2	NEDD4 binding protein 2
ENSG00000078804	0.578106	9.44e-05	TP53INP2	tumor protein p53 inducible nuclear protein 2
ENSG00000079313	0.580456	0.000103039	REXO1	RNA exonuclease 1 homolog
ENSG00000079432	0.660772	0.000237561	CIC	capicua transcriptional repressor
ENSG00000080293	0.886929	0.00461394	SCTR	secretin receptor
ENSG00000080298	-0.605962	3.58e-05	RFX3	regulatory factor X3
ENSG00000080345	-0.747181	0.000427849	RIF1	replication timing regulatory factor 1
ENSG00000080603	0.56032	7.27e-05	SRCAP	Snf2 related CREBBP activator protein
ENSG00000080845	0.555975	0.000100302	DLGAP4	DLG associated protein 4
ENSG00000081051	-1.05787	0.0297505	AFP	alpha fetoprotein
ENSG00000081087	-0.532764	3.95e-07	OSTM1	osteoclastogenesis associated transmembrane protein 1
ENSG00000081148	-0.777746	0.000124263	IMPG2	interphotoreceptor matrix proteoglycan 2
ENSG00000081237	-0.714562	0.0103672	PTPRC	protein tyrosine phosphatase, receptor type C
ENSG00000081803	-0.525703	0.00011407	CADPS2	calcium dependent secretion activator 2
ENSG00000082126	-0.719691	0.0110733	MPP4	membrane palmitoylated protein 4
ENSG00000083312	-0.598208	1.89e-07	TNPO1	transportin 1
ENSG00000083457	-0.512135	0.000249852	ITGAE	integrin subunit alpha E
ENSG00000083937	-0.512135	4.19e-06	CHMP2B	charged multivesicular body protein 2B
ENSG00000084110	-0.737524	0.0389921	HAL	histidine ammonia-lyase
ENSG00000085365	-0.624854	2.99e-07	SCAMP1	secretory carrier membrane protein 1
ENSG00000085382	-0.668425	1.93e-07	HACE1	HECT domain and ankyrin repeat containing E3 ubiquitin protein ligase 1
ENSG00000085644	0.734376	6.28e-05	ZNF213	zinc finger protein 213
ENSG00000085872	0.558004	0.000100368	CHERP	calcium homeostasis endoplasmic reticulum protein
ENSG00000086065	-0.525471	1.02e-05	CHMP5	charged multivesicular body protein 5
ENSG00000086300	-0.91019	0.000256675	SNX10	sorting nexin 10
ENSG00000087258	0.59567	0.00021104	GNAO1	G protein subunit alpha o1
ENSG00000087301	-0.551565	5.88e-06	TXNDC16	thioredoxin domain containing 16
ENSG00000087338	-0.527405	5.4e-06	GMCL1	germ cell-less, spermatogenesis associated 1
ENSG00000087586	0.862686	0.000828235	AURKA	aurora kinase A
ENSG00000087903	0.844996	5.65e-05	RFX2	regulatory factor X2
ENSG00000088035	-0.630363	2.29e-06	ALG6	ALG6, alpha-1,3-glucosyltransferase
ENSG00000088038	0.568071	0.000128436	CNOT3	CCR4-NOT transcription complex subunit 3
ENSG00000088320	0.613629	5.52e-05	REM1	RRAD and GEM like GTPase 1
ENSG00000088836	0.561653	0.000259099	SLC4A11	solute carrier family 4 member 11
ENSG00000088899	0.577099	0.000242916	LZTS3	leucine zipper tumor suppressor family member 3
ENSG00000089012	0.779624	0.023064	SIRPG	signal regulatory protein gamma
ENSG00000089327	0.604854	0.000640698	FXYD5	FXYD domain containing ion transport regulator 5
ENSG00000089351	0.60373	0.000140346	GRAMD1A	GRAM domain containing 1A
ENSG00000089505	0.700594	0.00488573	CMTM1	CKLF like MARVEL transmembrane domain containing 1
ENSG00000089558	0.59033	0.0483354	KCNH4	potassium voltage-gated channel subfamily H member 4
ENSG00000089820	0.537048	0.0014467	ARHGAP4	Rho GTPase activating protein 4
ENSG00000090006	0.51374	0.00893202	LTBP4	latent transforming growth factor beta binding protein 4
ENSG00000090020	0.599583	8.74e-07	SLC9A1	solute carrier family 9 member A1
ENSG00000090097	0.631227	4.89e-05	PCBP4	poly(rC) binding protein 4
ENSG00000090104	-1.33837	0.00535132	RGS1	regulator of G protein signaling 1
ENSG00000090339	0.559914	0.000150145	ICAM1	intercellular adhesion molecule 1
ENSG00000090924	0.574721	0.000234295	PLEKHG2	pleckstrin homology and RhoGEF domain containing G2
ENSG00000090975	0.538452	4.71e-05	PITPNM2	phosphatidylinositol transfer protein membrane associated 2
ENSG00000091039	-0.947774	5.53e-08	OSBPL8	oxysterol binding protein like 8
ENSG00000091073	0.600369	0.000216483	DTX2	deltex E3 ubiquitin ligase 2
ENSG00000091137	-0.659782	0.000140589	SLC26A4	solute carrier family 26 member 4
ENSG00000091317	-0.613472	1.41e-05	CMTM6	CKLF like MARVEL transmembrane domain containing 6
ENSG00000092036	-0.535682	1.12e-07	HAUS4	HAUS augmin like complex subunit 4
ENSG00000092098	0.55032	2.12e-05	RNF31	ring finger protein 31
ENSG00000092140	-0.676819	2.55e-07	G2E3	G2/M-phase specific E3 ubiquitin protein ligase
ENSG00000092531	-0.554994	1.05e-06	SNAP23	synaptosome associated protein 23
ENSG00000093009	0.614508	0.0315658	CDC45	cell division cycle 45
ENSG00000093072	0.502336	0.000704224	ADA2	adenosine deaminase 2
ENSG00000093144	-0.615194	1.97e-06	ECHDC1	ethylmalonyl-CoA decarboxylase 1
ENSG00000094796	0.597089	0.0281999	KRT31	keratin 31
ENSG00000095002	-0.558456	2.28e-06	MSH2	mutS homolog 2
ENSG00000095015	-0.501027	1.7e-06	MAP3K1	mitogen-activated protein kinase kinase kinase 1
ENSG00000095209	-0.540755	3.35e-05	TMEM38B	transmembrane protein 38B
ENSG00000095321	0.711579	4.51e-06	CRAT	carnitine O-acetyltransferase
ENSG00000095370	0.57422	2.35e-05	SH2D3C	SH2 domain containing 3C
ENSG00000095627	-0.569154	0.0342288	TDRD1	tudor domain containing 1
ENSG00000095917	0.792705	0.0380873	TPSD1	tryptase delta 1
ENSG00000096092	-0.924439	3.46e-06	TMEM14A	transmembrane protein 14A
ENSG00000097046	-0.524422	0.0217474	CDC7	cell division cycle 7
ENSG00000097096	-0.712741	7.05e-06	SYDE2	synapse defective Rho GTPase homolog 2
ENSG00000099308	0.761189	0.000118395	MAST3	microtubule associated serine/threonine kinase 3
ENSG00000099381	0.574574	0.000160577	SETD1A	SET domain containing 1A
ENSG00000099385	0.507386	4.06e-05	BCL7C	BCL tumor suppressor 7C
ENSG00000099624	0.601834	0.000662432	ATP5F1D	ATP synthase F1 subunit delta
ENSG00000099814	0.523389	0.0036487	CEP170B	centrosomal protein 170B
ENSG00000099817	0.538572	0.000136317	POLR2E	RNA polymerase II subunit E
ENSG00000099834	0.718618	0.0274714	CDHR5	cadherin related family member 5
ENSG00000099869	0.522004	0.00894593	IGF2-AS	IGF2 antisense RNA
ENSG00000099875	0.596068	7.16e-05	MKNK2	MAP kinase interacting serine/threonine kinase 2
ENSG00000099904	0.530722	0.000566012	ZDHHC8	zinc finger DHHC-type containing 8
ENSG00000099958	0.613557	0.0242217	DERL3	derlin 3
ENSG00000099991	0.500108	0.000215238	CABIN1	calcineurin binding protein 1
ENSG00000099994	0.603041	0.0181303	SUSD2	sushi domain containing 2
ENSG00000100092	0.546793	0.00415472	SH3BP1	SH3 domain binding protein 1
ENSG00000100243	0.676942	5.51e-05	CYB5R3	cytochrome b5 reductase 3
ENSG00000100288	0.570759	0.00157383	CHKB	choline kinase beta
ENSG00000100298	0.527776	0.0800612	APOBEC3H	apolipoprotein B mRNA editing enzyme catalytic subunit 3H
ENSG00000100302	0.751516	4.5e-06	RASD2	RASD family member 2
ENSG00000100362	-1.36852	0.0337134	PVALB	parvalbumin
ENSG00000100372	-0.520594	5.63e-06	SLC25A17	solute carrier family 25 member 17
ENSG00000100385	0.721522	0.0025236	IL2RB	interleukin 2 receptor subunit beta
ENSG00000100399	0.554984	0.000217363	CHADL	chondroadherin like
ENSG00000100483	-0.55232	3.03e-05	VCPKMT	valosin containing protein lysine methyltransferase
ENSG00000100503	-0.568589	0.000278819	NIN	ninein
ENSG00000100567	-0.51554	3.38e-06	PSMA3	proteasome subunit alpha 3
ENSG00000100580	-0.509449	8.89e-07	TMED8	transmembrane p24 trafficking protein family member 8
ENSG00000100599	0.538917	0.000273999	RIN3	Ras and Rab interactor 3
ENSG00000100744	-0.617182	2.08e-06	GSKIP	GSK3B interacting protein
ENSG00000100852	-0.536837	7.3e-07	ARHGAP5	Rho GTPase activating protein 5
ENSG00000100985	0.86635	0.0502167	MMP9	matrix metallopeptidase 9
ENSG00000101084	0.503942	0.0142176	RAB5IF	RAB5 interacting factor
ENSG00000101439	0.552086	2.87e-05	CST3	cystatin C
ENSG00000101542	0.755968	0.0776718	CDH20	cadherin 20
ENSG00000101745	-0.572658	7.12e-07	ANKRD12	ankyrin repeat domain 12
ENSG00000101751	-0.578968	9.68e-06	POLI	DNA polymerase iota
ENSG00000101752	-0.662968	3.81e-07	MIB1	mindbomb E3 ubiquitin protein ligase 1
ENSG00000101888	-0.505204	2.29e-05	NXT2	nuclear transport factor 2 like export factor 2
ENSG00000101972	-0.512607	8.85e-07	STAG2	stromal antigen 2
ENSG00000101974	-0.659869	9.52e-07	ATP11C	ATPase phospholipid transporting 11C
ENSG00000101977	-0.800701	0.0818526	MCF2	MCF.2 cell line derived transforming sequence
ENSG00000101986	0.608569	1.84e-05	ABCD1	ATP binding cassette subfamily D member 1
ENSG00000102048	-0.911677	0.0100222	ASB9	ankyrin repeat and SOCS box containing 9
ENSG00000102218	-0.792399	2.55e-07	RP2	RP2, ARL3 GTPase activating protein
ENSG00000102271	-0.51808	0.0205896	KLHL4	kelch like family member 4
ENSG00000102524	-0.643411	0.00207868	TNFSF13B	TNF superfamily member 13b
ENSG00000102858	0.629217	1.81e-05	MGRN1	mahogunin ring finger 1
ENSG00000103056	0.505721	0.0412169	SMPD3	sphingomyelin phosphodiesterase 3
ENSG00000103197	0.5295	7.93e-05	TSC2	TSC complex subunit 2
ENSG00000103326	0.628584	0.00109408	CAPN15	calpain 15
ENSG00000103485	0.780536	2.88e-06	QPRT	quinolinate phosphoribosyltransferase
ENSG00000103599	-0.559219	0.0315326	IQCH	IQ motif containing H
ENSG00000103740	-0.910744	0.0458477	ACSBG1	acyl-CoA synthetase bubblegum family member 1
ENSG00000103995	-0.596486	0.000312817	CEP152	centrosomal protein 152
ENSG00000104093	-0.592772	3.21e-06	DMXL2	Dmx like 2
ENSG00000104112	-1.38348	0.0255926	SCG3	secretogranin III
ENSG00000104164	-0.574779	2.2e-06	BLOC1S6	biogenesis of lysosomal organelles complex 1 subunit 6
ENSG00000104313	0.607608	0.00346241	EYA1	EYA transcriptional coactivator and phosphatase 1
ENSG00000104343	-0.684839	1.11e-06	UBE2W	ubiquitin conjugating enzyme E2 W
ENSG00000104427	-0.630884	1.65e-05	ZC2HC1A	zinc finger C2HC-type containing 1A
ENSG00000104432	-0.800711	0.0354139	IL7	interleukin 7
ENSG00000104497	-1.03194	5.53e-08	SNX16	sorting nexin 16
ENSG00000104814	0.558509	0.00161592	MAP4K1	mitogen-activated protein kinase kinase kinase kinase 1
ENSG00000104823	0.567081	1.85e-05	ECH1	enoyl-CoA hydratase 1
ENSG00000104833	0.84937	0.00268378	TUBB4A	tubulin beta 4A class IVa
ENSG00000104885	0.533414	0.000145149	DOT1L	DOT1 like histone lysine methyltransferase
ENSG00000104897	0.58485	0.00145297	SF3A2	splicing factor 3a subunit 2
ENSG00000104903	0.5217	0.00240878	LYL1	LYL1, basic helix-loop-helix family member
ENSG00000104936	0.551136	0.000187394	DMPK	DM1 protein kinase
ENSG00000104951	0.777856	0.014151	IL4I1	interleukin 4 induced 1
ENSG00000104964	0.534354	1.85e-05	AES	amino-terminal enhancer of split
ENSG00000104973	0.615032	0.000250126	MED25	mediator complex subunit 25
ENSG00000104976	0.517744	0.00113308	SNAPC2	small nuclear RNA activating complex polypeptide 2
ENSG00000105063	0.533506	3.26e-05	PPP6R1	protein phosphatase 6 regulatory subunit 1
ENSG00000105122	0.560309	0.00426051	RASAL3	RAS protein activator like 3
ENSG00000105131	0.531786	0.078053	EPHX3	epoxide hydrolase 3
ENSG00000105204	0.604941	0.000976888	DYRK1B	dual specificity tyrosine phosphorylation regulated kinase 1B
ENSG00000105223	0.500619	5.82e-05	PLD3	phospholipase D family member 3
ENSG00000105245	0.562804	0.00196885	NUMBL	NUMB like, endocytic adaptor protein
ENSG00000105246	1.16871	0.000136559	EBI3	Epstein-Barr virus induced 3
ENSG00000105270	0.575047	0.00204968	CLIP3	CAP-Gly domain containing linker protein 3
ENSG00000105289	0.871915	0.00632006	TJP3	tight junction protein 3
ENSG00000105329	0.626356	0.000173278	TGFB1	transforming growth factor beta 1
ENSG00000105357	0.636722	2.74e-05	MYH14	myosin heavy chain 14
ENSG00000105364	0.518709	0.000303347	MRPL4	mitochondrial ribosomal protein L4
ENSG00000105409	0.75434	0.00736924	ATP1A3	ATPase Na+/K+ transporting subunit alpha 3
ENSG00000105520	0.560503	0.000764956	PLPPR2	phospholipid phosphatase related 2
ENSG00000105556	0.567097	2.03e-05	MIER2	MIER family member 2
ENSG00000105662	0.593136	0.00059781	CRTC1	CREB regulated transcription coactivator 1
ENSG00000105696	0.516688	0.0283579	TMEM59L	transmembrane protein 59 like
ENSG00000105708	-0.527948	0.00014961	ZNF14	zinc finger protein 14
ENSG00000105722	0.551006	0.00289114	ERF	ETS2 repressor factor
ENSG00000105723	0.561133	9.18e-05	GSK3A	glycogen synthase kinase 3 alpha
ENSG00000105738	0.666405	3.61e-05	SIPA1L3	signal induced proliferation associated 1 like 3
ENSG00000105784	-0.65021	0.00044074	RUNDC3B	RUN domain containing 3B
ENSG00000105855	-1.14747	0.00208065	ITGB8	integrin subunit beta 8
ENSG00000105880	0.50835	0.0334229	DLX5	distal-less homeobox 5
ENSG00000105963	0.725433	0.00605694	ADAP1	ArfGAP with dual PH domains 1
ENSG00000105967	-0.699816	0.00369902	TFEC	transcription factor EC
ENSG00000105991	0.541923	0.000796764	HOXA1	homeobox A1
ENSG00000106013	-0.633776	0.0379649	ANKRD7	ankyrin repeat domain 7
ENSG00000106025	-0.675028	1.64e-05	TSPAN12	tetraspanin 12
ENSG00000106066	-0.861437	2.97e-05	CPVL	carboxypeptidase, vitellogenic like
ENSG00000106086	-0.545922	5.08e-07	PLEKHA8	pleckstrin homology domain containing A8
ENSG00000106211	0.621843	0.0070315	HSPB1	heat shock protein family B (small) member 1
ENSG00000106327	0.624093	0.0800584	TFR2	transferrin receptor 2
ENSG00000106330	0.548125	0.000137143	MOSPD3	motile sperm domain containing 3
ENSG00000106355	-0.743536	1.59e-06	LSM5	LSM5 homolog, U6 small nuclear RNA and mRNA degradation associated
ENSG00000106392	-0.646845	9.28e-07	C1GALT1	core 1 synthase, glycoprotein-N-acetylgalactosamine 3-beta-galactosyltransferase 1
ENSG00000106399	-0.615892	6e-06	RPA3	replication protein A3
ENSG00000106460	-0.52429	6.93e-06	TMEM106B	transmembrane protein 106B
ENSG00000106537	-0.587937	0.000752608	TSPAN13	tetraspanin 13
ENSG00000106560	-0.655491	0.000112886	GIMAP2	GTPase, IMAP family member 2
ENSG00000106588	-0.574621	1.32e-06	PSMA2	proteasome subunit alpha 2
ENSG00000106683	0.547238	0.00559169	LIMK1	LIM domain kinase 1
ENSG00000106701	-0.915595	4.03e-07	FSD1L	fibronectin type III and SPRY domain containing 1 like
ENSG00000106799	-0.682074	1.12e-07	TGFBR1	transforming growth factor beta receptor 1
ENSG00000107140	0.56487	0.000299642	TESK1	testis associated actin remodelling kinase 1
ENSG00000107295	-0.87804	0.058458	SH3GL2	SH3 domain containing GRB2 like 2, endophilin A1
ENSG00000107317	0.702644	0.000436428	PTGDS	prostaglandin D2 synthase
ENSG00000107331	0.533447	0.000142438	ABCA2	ATP binding cassette subfamily A member 2
ENSG00000107362	-0.764918	2.99e-07	ABHD17B	abhydrolase domain containing 17B
ENSG00000107404	0.551575	0.000177225	DVL1	dishevelled segment polarity protein 1
ENSG00000107485	0.541983	0.00017734	GATA3	GATA binding protein 3
ENSG00000107731	0.685024	0.000287155	UNC5B	unc-5 netrin receptor B
ENSG00000107854	-0.503537	4.5e-06	TNKS2	tankyrase 2
ENSG00000107902	0.608058	2.16e-05	LHPP	phospholysine phosphohistidine inorganic pyrophosphate phosphatase
ENSG00000108018	-0.645208	0.0079507	SORCS1	sortilin related VPS10 domain containing receptor 1
ENSG00000108064	-0.527352	7.77e-06	TFAM	transcription factor A, mitochondrial
ENSG00000108107	0.576898	0.00058037	RPL28	ribosomal protein L28
ENSG00000108262	0.516783	3.87e-05	GIT1	GIT ArfGAP 1
ENSG00000108342	0.633559	0.0218166	CSF3	colony stimulating factor 3
ENSG00000108509	0.550359	4.08e-05	CAMTA2	calmodulin binding transcription activator 2
ENSG00000108557	0.577621	0.000520736	RAI1	retinoic acid induced 1
ENSG00000108602	1.00085	0.00732089	ALDH3A1	aldehyde dehydrogenase 3 family member A1
ENSG00000108679	0.641826	2.47e-05	LGALS3BP	galectin 3 binding protein
ENSG00000108798	0.558755	0.000456053	ABI3	ABI family member 3
ENSG00000108960	-0.627548	0.0144774	MMD	monocyte to macrophage differentiation associated
ENSG00000109158	-1.18267	0.0217231	GABRA4	gamma-aminobutyric acid type A receptor alpha4 subunit
ENSG00000109184	-0.506479	1.2e-05	DCUN1D4	defective in cullin neddylation 1 domain containing 4
ENSG00000109189	-0.53966	4.19e-06	USP46	ubiquitin specific peptidase 46
ENSG00000109265	0.675716	0.0630365	KIAA1211	KIAA1211
ENSG00000109475	-0.653478	3.64e-07	RPL34	ribosomal protein L34
ENSG00000109618	-0.503423	3e-06	SEPSECS	Sep (O-phosphoserine) tRNA:Sec (selenocysteine) tRNA synthase
ENSG00000109684	0.720334	0.0801358	CLNK	cytokine dependent hematopoietic cell linker
ENSG00000109738	-0.61987	2.41e-06	GLRB	glycine receptor beta
ENSG00000109991	0.878225	0.0539851	P2RX3	purinergic receptor P2X 3
ENSG00000110046	0.513211	0.000186796	ATG2A	autophagy related 2A
ENSG00000110104	0.510481	1.62e-05	CCDC86	coiled-coil domain containing 86
ENSG00000110375	0.511156	0.0898378	UPK2	uroplakin 2
ENSG00000110492	0.522236	0.00308243	MDK	midkine
ENSG00000110697	0.508532	0.0127704	PITPNM1	phosphatidylinositol transfer protein membrane associated 1
ENSG00000110717	0.601288	9.75e-05	NDUFS8	NADH:ubiquinone oxidoreductase core subunit S8
ENSG00000110876	0.512795	0.0228253	SELPLG	selectin P ligand
ENSG00000111077	0.531021	0.00014202	TNS2	tensin 2
ENSG00000111199	0.620317	0.0216727	TRPV4	transient receptor potential cation channel subfamily V member 4
ENSG00000111215	0.509003	0.00523667	PRR4	proline rich 4
ENSG00000111231	-0.641716	2.1e-06	GPN3	GPN-loop GTPase 3
ENSG00000111247	-0.678408	2.93e-05	RAD51AP1	RAD51 associated protein 1
ENSG00000111249	0.627461	0.0753432	CUX2	cut like homeobox 2
ENSG00000111371	-0.53737	0.0400093	SLC38A1	solute carrier family 38 member 1
ENSG00000111530	-0.504154	7.33e-07	CAND1	cullin associated and neddylation dissociated 1
ENSG00000111644	0.505534	0.01	ACRBP	acrosin binding protein
ENSG00000111666	-0.772022	1.14e-06	CHPT1	choline phosphotransferase 1
ENSG00000111676	0.688616	0.000169197	ATN1	atrophin 1
ENSG00000111711	-0.766518	9.11e-08	GOLT1B	golgi transport 1B
ENSG00000111713	-0.935894	0.0776853	GYS2	glycogen synthase 2
ENSG00000111716	-0.677441	0.00398184	LDHB	lactate dehydrogenase B
ENSG00000111726	-0.555301	5.63e-06	CMAS	cytidine monophosphate N-acetylneuraminic acid synthetase
ENSG00000111729	-0.713187	4.01e-05	CLEC4A	C-type lectin domain family 4 member A
ENSG00000111790	-0.719314	3.26e-07	FGFR1OP2	FGFR1 oncogene partner 2
ENSG00000111796	-1.20366	0.000658244	KLRB1	killer cell lectin like receptor B1
ENSG00000111837	-0.845001	0.0631514	MAK	male germ cell associated kinase
ENSG00000111850	-0.697863	2.2e-06	SMIM8	small integral membrane protein 8
ENSG00000111860	-0.668829	2.7e-07	CEP85L	centrosomal protein 85 like
ENSG00000111875	-0.540346	1.01e-06	ASF1A	anti-silencing function 1A histone chaperone
ENSG00000112053	0.678331	0.0726443	SLC26A8	solute carrier family 26 member 8
ENSG00000112200	-0.571605	8.75e-07	ZNF451	zinc finger protein 451
ENSG00000112214	-0.653753	0.00149609	FHL5	four and a half LIM domains 5
ENSG00000112232	-0.919662	0.0141889	KHDRBS2	KH RNA binding domain containing, signal transduction associated 2
ENSG00000112237	-0.664728	6.57e-08	CCNC	cyclin C
ENSG00000112306	-0.538591	2.23e-06	RPS12	ribosomal protein S12
ENSG00000112309	-0.775866	0.08705	B3GAT2	beta-1,3-glucuronyltransferase 2
ENSG00000112378	-0.610997	0.00700015	PERP	PERP, TP53 apoptosis effector
ENSG00000112541	-0.603642	0.000861834	PDE10A	phosphodiesterase 10A
ENSG00000112697	-0.796316	5.42e-08	TMEM30A	transmembrane protein 30A
ENSG00000112787	0.639623	4.49e-05	FBRSL1	fibrosin like 1
ENSG00000112874	-0.708613	3.64e-07	NUDT12	nudix hydrolase 12
ENSG00000112893	-0.666758	6.29e-06	MAN2A1	mannosidase alpha class 2A member 1
ENSG00000112936	-0.745949	0.0742797	C7	complement C7
ENSG00000113083	-0.608209	0.00735166	LOX	lysyl oxidase
ENSG00000113389	-1.06461	0.00115949	NPR3	natriuretic peptide receptor 3
ENSG00000113396	-0.673704	0.00166148	SLC27A6	solute carrier family 27 member 6
ENSG00000113441	-0.552136	9.07e-07	LNPEP	leucyl and cystinyl aminopeptidase
ENSG00000113594	-0.751395	1.12e-07	LIFR	LIF receptor alpha
ENSG00000113595	-0.720187	9.79e-07	TRIM23	tripartite motif containing 23
ENSG00000113597	-0.609948	6.6e-07	TRAPPC13	trafficking protein particle complex 13
ENSG00000113638	-0.693783	3.75e-07	TTC33	tetratricopeptide repeat domain 33
ENSG00000113742	-0.502181	0.000406799	CPEB4	cytoplasmic polyadenylation element binding protein 4
ENSG00000113805	-0.583182	0.0436043	CNTN3	contactin 3
ENSG00000113811	-0.653225	6.4e-06	SELENOK	selenoprotein K
ENSG00000114127	-0.594403	1.12e-07	XRN1	5'-3' exoribonuclease 1
ENSG00000114204	-1.26221	0.00395394	SERPINI2	serpin family I member 2
ENSG00000114331	-0.66089	1.37e-07	ACAP2	ArfGAP with coiled-coil, ankyrin repeat and PH domains 2
ENSG00000114450	-0.67355	3.35e-06	GNB4	G protein subunit beta 4
ENSG00000114547	-0.624593	0.0116176	ROPN1B	rhophilin associated tail protein 1B
ENSG00000114573	-0.557911	2.45e-06	ATP6V1A	ATPase H+ transporting V1 subunit A
ENSG00000115020	-0.717382	5.13e-08	PIKFYVE	phosphoinositide kinase, FYVE-type zinc finger containing
ENSG00000115155	0.538506	0.0170406	OTOF	otoferlin
ENSG00000115232	-0.620373	0.0095589	ITGA4	integrin subunit alpha 4
ENSG00000115239	-0.933992	0.000121168	ASB3	ankyrin repeat and SOCS box containing 3
ENSG00000115257	0.721724	0.000721218	PCSK4	proprotein convertase subtilisin/kexin type 4
ENSG00000115271	-1.13354	3.23e-06	GCA	grancalcin
ENSG00000115286	0.576909	0.000908742	NDUFS7	NADH:ubiquinone oxidoreductase core subunit S7
ENSG00000115295	-0.557326	1.41e-05	CLIP4	CAP-Gly domain containing linker protein family member 4
ENSG00000115361	-0.580514	7.91e-06	ACADL	acyl-CoA dehydrogenase long chain
ENSG00000115392	-0.776408	3.02e-06	FANCL	FA complementation group L
ENSG00000115419	-0.645027	8.89e-07	GLS	glutaminase
ENSG00000115514	-0.531983	2.69e-06	TXNDC9	thioredoxin domain containing 9
ENSG00000115541	-0.988718	1.59e-06	HSPE1	heat shock protein family E (Hsp10) member 1
ENSG00000115750	-0.508161	0.00150356	TAF1B	TATA-box binding protein associated factor, RNA polymerase I subunit B
ENSG00000115884	0.642895	0.0672452	SDC1	syndecan 1
ENSG00000116001	-0.590992	3.73e-07	TIA1	TIA1 cytotoxic granule associated RNA binding protein
ENSG00000116147	0.973098	0.0478934	TNR	tenascin R
ENSG00000116171	-0.590159	4.19e-06	SCP2	sterol carrier protein 2
ENSG00000116266	-0.588341	2.32e-06	STXBP3	syntaxin binding protein 3
ENSG00000116406	-0.530985	1.23e-05	EDEM3	ER degradation enhancing alpha-mannosidase like protein 3
ENSG00000116604	0.530422	0.000215741	MEF2D	myocyte enhancer factor 2D
ENSG00000116652	-1.01957	0.00102096	DLEU2L	deleted in lymphocytic leukemia 2-like
ENSG00000116661	0.649173	0.0341073	FBXO2	F-box protein 2
ENSG00000116678	-0.611911	0.003313	LEPR	leptin receptor
ENSG00000116711	-0.653784	0.00972477	PLA2G4A	phospholipase A2 group IVA
ENSG00000116747	-0.650454	5.42e-08	TROVE2	TROVE domain family member 2
ENSG00000116871	0.634161	5.57e-05	MAP7D1	MAP7 domain containing 1
ENSG00000116918	-0.798147	2.99e-07	TSNAX	translin associated factor X
ENSG00000117151	-0.634883	2.37e-06	CTBS	chitobiase
ENSG00000117154	0.676716	0.00642433	IGSF21	immunoglobin superfamily member 21
ENSG00000117155	-0.641471	9.72e-06	SSX2IP	SSX family member 2 interacting protein
ENSG00000117245	0.512227	0.00028798	KIF17	kinesin family member 17
ENSG00000117266	0.575703	0.0106614	CDK18	cyclin dependent kinase 18
ENSG00000117281	-0.648617	0.0871616	CD160	CD160 molecule
ENSG00000117335	-0.676581	2.39e-07	CD46	CD46 molecule
ENSG00000117528	-0.55371	1.05e-06	ABCD3	ATP binding cassette subfamily D member 3
ENSG00000117586	-0.517419	0.0210064	TNFSF4	TNF superfamily member 4
ENSG00000117598	-0.518601	0.0880983	PLPPR5	phospholipid phosphatase related 5
ENSG00000117620	-0.60511	2.01e-07	SLC35A3	solute carrier family 35 member A3
ENSG00000117984	0.568588	0.000369694	CTSD	cathepsin D
ENSG00000118094	-1.19723	0.0391051	TREH	trehalase
ENSG00000118193	-0.783214	0.0720172	KIF14	kinesin family member 14
ENSG00000118242	-0.56172	0.000540248	MREG	melanoregulin
ENSG00000118307	-0.681446	0.0326006	CASC1	cancer susceptibility 1
ENSG00000118402	-0.886511	0.00101949	ELOVL4	ELOVL fatty acid elongase 4
ENSG00000118420	-0.516053	5.13e-08	UBE3D	ubiquitin protein ligase E3D
ENSG00000118432	-0.510065	0.00546565	CNR1	cannabinoid receptor 1
ENSG00000118496	-0.523351	9.21e-05	FBXO30	F-box protein 30
ENSG00000118508	-0.579229	0.00310772	RAB32	RAB32, member RAS oncogene family
ENSG00000118596	-0.68748	0.0152094	SLC16A7	solute carrier family 16 member 7
ENSG00000118762	-0.534299	1.37e-05	PKD2	polycystin 2, transient receptor potential cation channel
ENSG00000118855	-0.634739	1.32e-06	MFSD1	major facilitator superfamily domain containing 1
ENSG00000119048	-0.520992	3.92e-06	UBE2B	ubiquitin conjugating enzyme E2 B
ENSG00000119242	0.501141	6.89e-05	CCDC92	coiled-coil domain containing 92
ENSG00000119326	-0.501286	0.000140682	CTNNAL1	catenin alpha like 1
ENSG00000119440	0.54277	0.0418771	LCN1P1	lipocalin 1 pseudogene 1
ENSG00000119574	0.551172	0.000748436	ZBTB45	zinc finger and BTB domain containing 45
ENSG00000119820	-0.564152	4.63e-07	YIPF4	Yip1 domain family member 4
ENSG00000119878	-0.525848	3.94e-06	CRIPT	CXXC repeat containing interactor of PDZ3 domain
ENSG00000119900	-0.551165	2.85e-06	OGFRL1	opioid growth factor receptor like 1
ENSG00000119906	-0.512897	5.16e-07	SLF2	SMC5-SMC6 complex localization factor 2
ENSG00000119927	-0.533434	0.00474617	GPAM	glycerol-3-phosphate acyltransferase, mitochondrial
ENSG00000119969	-0.540308	0.000976367	HELLS	helicase, lymphoid specific
ENSG00000120137	-0.64562	6.73e-07	PANK3	pantothenate kinase 3
ENSG00000120555	-0.53828	0.0117301	SEPT7P9	septin 7 pseudogene 9
ENSG00000120645	0.640459	0.00010279	IQSEC3	IQ motif and Sec7 domain 3
ENSG00000120669	-0.868443	0.0371927	SOHLH2	spermatogenesis and oogenesis specific basic helix-loop-helix 2
ENSG00000120693	-0.774699	0.000246782	SMAD9	SMAD family member 9
ENSG00000120784	-0.768915	3.93e-07	ZFP30	ZFP30 zinc finger protein
ENSG00000120802	-0.624437	7.59e-08	TMPO	thymopoietin
ENSG00000120868	-0.530282	7.43e-08	APAF1	apoptotic peptidase activating factor 1
ENSG00000121005	-0.686003	0.011245	CRISPLD1	cysteine rich secretory protein LCCL domain containing 1
ENSG00000121089	-0.510061	0.0615569	NACA3P	NACA family member 3, pseudogene
ENSG00000121101	-0.538466	0.0400525	TEX14	testis expressed 14, intercellular bridge forming factor
ENSG00000121270	0.674495	0.00572495	ABCC11	ATP binding cassette subfamily C member 11
ENSG00000121552	-0.836296	0.0228554	CSTA	cystatin A
ENSG00000121690	-0.551415	5.52e-05	DEPDC7	DEP domain containing 7
ENSG00000121879	-0.533389	9.28e-06	PIK3CA	phosphatidylinositol-4,5-bisphosphate 3-kinase catalytic subunit alpha
ENSG00000122042	-0.557175	7.21e-06	UBL3	ubiquitin like 3
ENSG00000122140	0.514448	1.21e-05	MRPS2	mitochondrial ribosomal protein S2
ENSG00000122420	-0.729353	0.00235825	PTGFR	prostaglandin F receptor
ENSG00000122435	-0.682085	3.43e-07	TRMT13	tRNA methyltransferase 13 homolog
ENSG00000122515	0.582383	0.000167818	ZMIZ2	zinc finger MIZ-type containing 2
ENSG00000122545	-0.500003	2e-06	2019-09-07	septin 7
ENSG00000122565	-0.704513	1.31e-07	CBX3	chromobox 3
ENSG00000122591	-0.61195	5.77e-05	FAM126A	family with sequence similarity 126 member A
ENSG00000122643	-0.598523	4.06e-06	NT5C3A	5'-nucleotidase, cytosolic IIIA
ENSG00000122644	-0.511671	0.00777246	ARL4A	ADP ribosylation factor like GTPase 4A
ENSG00000122824	-0.567723	0.0433821	NUDT10	nudix hydrolase 10
ENSG00000123219	-0.515649	0.0637502	CENPK	centromere protein K
ENSG00000123453	0.65623	0.00287903	SARDH	sarcosine dehydrogenase
ENSG00000123500	0.961732	0.0616098	COL10A1	collagen type X alpha 1 chain
ENSG00000123552	-0.668669	7.59e-08	USP45	ubiquitin specific peptidase 45
ENSG00000123575	-0.753311	3.01e-07	FAM199X	family with sequence similarity 199, X-linked
ENSG00000123610	-0.763056	0.0012954	TNFAIP6	TNF alpha induced protein 6
ENSG00000123612	-0.551962	0.0322718	ACVR1C	activin A receptor type 1C
ENSG00000123684	-0.573068	2.44e-07	LPGAT1	lysophosphatidylglycerol acyltransferase 1
ENSG00000123728	-0.515922	1.61e-06	RAP2C	RAP2C, member of RAS oncogene family
ENSG00000123989	0.560462	0.00187597	CHPF	chondroitin polymerizing factor
ENSG00000124003	-0.829601	0.00117691	MOGAT1	monoacylglycerol O-acyltransferase 1
ENSG00000124102	1.01754	0.0401927	PI3	peptidase inhibitor 3
ENSG00000124107	1.06665	0.000126208	SLPI	secretory leukocyte peptidase inhibitor
ENSG00000124155	0.564274	0.000184224	PIGT	phosphatidylinositol glycan anchor biosynthesis class T
ENSG00000124172	-0.540879	1.37e-05	ATP5F1E	ATP synthase F1 subunit epsilon
ENSG00000124205	0.715262	0.00427891	EDN3	endothelin 3
ENSG00000124399	0.692067	0.000132627	NDUFB4P12	NADH:ubiquinone oxidoreductase subunit B4 pseudogene 12
ENSG00000124406	-0.833854	5.62e-07	ATP8A1	ATPase phospholipid transporting 8A1
ENSG00000124440	0.525211	0.000163735	HIF3A	hypoxia inducible factor 3 subunit alpha
ENSG00000124493	0.583064	0.068776	GRM4	glutamate metabotropic receptor 4
ENSG00000124762	0.543771	0.0713671	CDKN1A	cyclin dependent kinase inhibitor 1A
ENSG00000124772	0.506161	0.0390667	CPNE5	copine 5
ENSG00000124786	-0.537247	1.82e-05	SLC35B3	solute carrier family 35 member B3
ENSG00000124795	-0.549979	1.32e-07	DEK	DEK proto-oncogene
ENSG00000124802	-0.617404	1.33e-05	EEF1E1	eukaryotic translation elongation factor 1 epsilon 1
ENSG00000124882	-1.11217	0.0169046	EREG	epiregulin
ENSG00000125144	0.778072	0.0260952	MT1G	metallothionein 1G
ENSG00000125245	-0.890573	0.0403401	GPR18	G protein-coupled receptor 18
ENSG00000125375	-0.62307	5.77e-06	DMAC2L	distal membrane arm assembly complex 2 like
ENSG00000125409	0.585419	0.0115863	TEKT3	tektin 3
ENSG00000125520	0.565119	9.62e-05	SLC2A4RG	SLC2A4 regulator
ENSG00000125534	0.872185	3.02e-05	PPDPF	pancreatic progenitor cell differentiation and proliferation factor
ENSG00000125611	0.570258	9.04e-05	CHCHD5	coiled-coil-helix-coiled-coil-helix domain containing 5
ENSG00000125629	-0.765309	1.01e-07	INSIG2	insulin induced gene 2
ENSG00000125648	0.574932	1.03e-05	SLC25A23	solute carrier family 25 member 23
ENSG00000125656	0.552832	7.73e-05	CLPP	caseinolytic mitochondrial matrix peptidase proteolytic subunit
ENSG00000125703	-0.546354	6e-07	ATG4C	autophagy related 4C cysteine peptidase
ENSG00000125740	-1.4346	0.00644286	FOSB	FosB proto-oncogene, AP-1 transcription factor subunit
ENSG00000125772	-0.504805	9.02e-05	GPCPD1	glycerophosphocholine phosphodiesterase 1
ENSG00000125813	0.680481	0.0197882	PAX1	paired box 1
ENSG00000125814	-0.525597	1.2e-06	NAPB	NSF attachment protein beta
ENSG00000125841	0.529649	0.0005853	NRSN2	neurensin 2
ENSG00000125868	-0.735006	8.4e-05	DSTN	destrin, actin depolymerizing factor
ENSG00000125971	0.580471	0.000111788	DYNLRB1	dynein light chain roadblock-type 1
ENSG00000126243	0.572832	0.000206266	LRFN3	leucine rich repeat and fibronectin type III domain containing 3
ENSG00000126368	0.56596	0.0243846	NR1D1	nuclear receptor subfamily 1 group D member 1
ENSG00000126461	0.617051	0.000240372	SCAF1	SR-related CTD associated factor 1
ENSG00000126464	0.621871	0.000775908	PRR12	proline rich 12
ENSG00000126500	0.675812	0.0725734	FLRT1	fibronectin leucine rich transmembrane protein 1
ENSG00000126603	0.536128	0.0150673	GLIS2	GLIS family zinc finger 2
ENSG00000126705	0.585478	0.00160002	AHDC1	AT-hook DNA binding motif containing 1
ENSG00000126821	-0.596905	7.33e-07	SGPP1	sphingosine-1-phosphate phosphatase 1
ENSG00000127124	0.546282	6.55e-05	HIVEP3	human immunodeficiency virus type I enhancer binding protein 3
ENSG00000127184	-0.607572	8.49e-06	COX7C	cytochrome c oxidase subunit 7C
ENSG00000127324	-0.703573	0.00190332	TSPAN8	tetraspanin 8
ENSG00000127337	-0.545516	6.79e-07	YEATS4	YEATS domain containing 4
ENSG00000127418	0.515978	0.00122905	FGFRL1	fibroblast growth factor receptor like 1
ENSG00000127578	0.798154	0.00567707	WFIKKN1	WAP, follistatin/kazal, immunoglobulin, kunitz and netrin domain containing 1
ENSG00000127580	0.501207	0.000318059	WDR24	WD repeat domain 24
ENSG00000127589	0.662884	0.000993064	TUBBP1	tubulin beta pseudogene 1
ENSG00000127666	0.616193	0.00017343	TICAM1	toll like receptor adaptor molecule 1
ENSG00000127720	-0.627021	2.09e-05	METTL25	methyltransferase like 25
ENSG00000127951	-0.50426	0.00127044	FGL2	fibrinogen like 2
ENSG00000127955	-0.56131	6.62e-05	GNAI1	G protein subunit alpha i1
ENSG00000127995	-0.504374	6.67e-06	CASD1	CAS1 domain containing 1
ENSG00000128000	-0.603831	2.37e-06	ZNF780B	zinc finger protein 780B
ENSG00000128011	0.98645	0.00018599	LRFN1	leucine rich repeat and fibronectin type III domain containing 1
ENSG00000128016	0.542649	0.0124896	ZFP36	ZFP36 ring finger protein
ENSG00000128045	-0.547606	0.0898203	RASL11B	RAS like family 11 member B
ENSG00000128059	-0.530362	2.69e-06	PPAT	phosphoribosyl pyrophosphate amidotransferase
ENSG00000128242	0.505389	0.0437245	GAL3ST1	galactose-3-O-sulfotransferase 1
ENSG00000128283	0.700216	0.000655311	CDC42EP1	CDC42 effector protein 1
ENSG00000128298	0.58457	0.000582018	BAIAP2L2	BAI1 associated protein 2 like 2
ENSG00000128510	-0.940687	0.0495848	CPA4	carboxypeptidase A4
ENSG00000128590	-0.626666	6e-06	DNAJB9	DnaJ heat shock protein family (Hsp40) member B9
ENSG00000128609	-0.639513	2.86e-06	NDUFA5	NADH:ubiquinone oxidoreductase subunit A5
ENSG00000128923	-0.715957	3.12e-06	MINDY2	MINDY lysine 48 deubiquitinase 2
ENSG00000128951	-0.851135	2.3e-07	DUT	deoxyuridine triphosphatase
ENSG00000128965	1.01388	0.00360812	CHAC1	ChaC glutathione specific gamma-glutamylcyclotransferase 1
ENSG00000129003	-0.564247	1.12e-07	VPS13C	vacuolar protein sorting 13 homolog C
ENSG00000129084	-0.881864	1.12e-07	PSMA1	proteasome subunit alpha 1
ENSG00000129152	0.517294	0.0116559	MYOD1	myogenic differentiation 1
ENSG00000129194	0.596288	0.00837833	SOX15	SRY-box 15
ENSG00000129244	0.673636	0.00011082	ATP1B2	ATPase Na+/K+ transporting subunit beta 2
ENSG00000129480	-0.528785	0.000205521	DTD2	D-tyrosyl-tRNA deacylase 2 (putative)
ENSG00000129534	-0.505388	0.000149437	MIS18BP1	MIS18 binding protein 1
ENSG00000129538	0.536733	0.000124371	RNASE1	ribonuclease A family member 1, pancreatic
ENSG00000129596	-0.52398	0.0246678	CDO1	cysteine dioxygenase type 1
ENSG00000129667	0.512673	4.44e-05	RHBDF2	rhomboid 5 homolog 2
ENSG00000129925	0.542788	8.69e-05	TMEM8A	transmembrane protein 8A
ENSG00000130193	0.504731	0.000401332	THEM6	thioesterase superfamily member 6
ENSG00000130222	0.551123	0.0748457	GADD45G	growth arrest and DNA damage inducible gamma
ENSG00000130382	0.613154	0.000151753	MLLT1	MLLT1, super elongation complex subunit
ENSG00000130475	0.553121	0.0472215	FCHO1	FCH domain only 1
ENSG00000130479	0.737118	0.000687066	MAP1S	microtubule associated protein 1S
ENSG00000130511	0.574005	0.000205926	SSBP4	single stranded DNA binding protein 4
ENSG00000130522	0.58657	0.0021852	JUND	JunD proto-oncogene, AP-1 transcription factor subunit
ENSG00000130590	0.96917	8.97e-07	SAMD10	sterile alpha motif domain containing 10
ENSG00000130592	0.512983	0.00112994	LSP1	lymphocyte specific protein 1
ENSG00000130600	0.626939	0.00777877	H19	H19, imprinted maternally expressed transcript
ENSG00000130669	0.606329	7.78e-05	PAK4	p21 (RAC1) activated kinase 4
ENSG00000130702	0.560147	0.00183587	LAMA5	laminin subunit alpha 5
ENSG00000130731	0.513499	0.000317281	METTL26	methyltransferase like 26
ENSG00000130881	0.524807	0.00210437	LRP3	LDL receptor related protein 3
ENSG00000131042	0.533981	0.0168116	LILRB2	leukocyte immunoglobulin like receptor B2
ENSG00000131061	0.535031	0.000176374	ZNF341	zinc finger protein 341
ENSG00000131379	-0.660422	0.0306093	C3orf20	chromosome 3 open reading frame 20
ENSG00000131398	0.509088	0.00800847	KCNC3	potassium voltage-gated channel subfamily C member 3
ENSG00000131401	0.507762	0.0342371	NAPSB	napsin B aspartic peptidase, pseudogene
ENSG00000131462	0.501848	0.000339033	TUBG1	tubulin gamma 1
ENSG00000131591	0.526896	0.00337952	C1orf159	chromosome 1 open reading frame 159
ENSG00000131669	0.524327	0.000299642	NINJ1	ninjurin 1
ENSG00000131759	0.621068	0.000325608	RARA	retinoic acid receptor alpha
ENSG00000131831	0.510111	0.00248381	RAI2	retinoic acid induced 2
ENSG00000132000	0.701844	0.0138244	PODNL1	podocan like 1
ENSG00000132003	0.653313	2.47e-05	ZSWIM4	zinc finger SWIM-type containing 4
ENSG00000132005	0.541162	0.000198206	RFX1	regulatory factor X1
ENSG00000132031	-0.740937	0.0141889	MATN3	matrilin 3
ENSG00000132361	0.61395	2.73e-05	CLUH	clustered mitochondria homolog
ENSG00000132382	0.583382	6.86e-06	MYBBP1A	MYB binding protein 1a
ENSG00000132437	-0.660492	0.00185699	DDC	dopa decarboxylase
ENSG00000132465	-0.687877	0.0517288	JCHAIN	joining chain of multimeric IgA and IgM
ENSG00000132485	-0.516831	3.38e-07	ZRANB2	zinc finger RANBP2-type containing 2
ENSG00000132510	0.652127	6.52e-05	KDM6B	lysine demethylase 6B
ENSG00000132535	0.781195	6.18e-07	DLG4	discs large MAGUK scaffold protein 4
ENSG00000132541	-0.543781	3.08e-06	RIDA	reactive intermediate imine deaminase A homolog
ENSG00000132613	0.566511	0.000300096	MTSS1L	MTSS1L, I-BAR domain containing
ENSG00000132692	0.517252	0.00871894	BCAN	brevican
ENSG00000132819	0.528949	0.000198682	RBM38	RNA binding motif protein 38
ENSG00000132821	0.740141	0.0238864	VSTM2L	V-set and transmembrane domain containing 2 like
ENSG00000133110	-0.636875	0.0457617	POSTN	periostin
ENSG00000133111	-0.529343	2.82e-05	RFXAP	regulatory factor X associated protein
ENSG00000133138	-0.673893	7.31e-06	TBC1D8B	TBC1 domain family member 8B
ENSG00000133243	0.562278	0.000461496	BTBD2	BTB domain containing 2
ENSG00000133246	0.545486	0.0256206	PRAM1	PML-RARA regulated adaptor molecule 1
ENSG00000133250	0.770056	0.000129364	ZNF414	zinc finger protein 414
ENSG00000133275	0.500416	0.000140684	CSNK1G2	casein kinase 1 gamma 2
ENSG00000133302	-0.649478	4.98e-06	SLF1	SMC5-SMC6 complex localization factor 1
ENSG00000133639	-0.55401	0.0001104	BTG1	BTG anti-proliferation factor 1
ENSG00000133641	-0.633593	6.16e-07	C12orf29	chromosome 12 open reading frame 29
ENSG00000133657	-0.61907	3.71e-07	ATP13A3	ATPase 13A3
ENSG00000133740	-0.530768	0.0117453	E2F5	E2F transcription factor 5
ENSG00000133962	-0.787423	0.0116241	CATSPERB	cation channel sperm associated auxiliary subunit beta
ENSG00000134056	-0.780449	1.98e-06	MRPS36	mitochondrial ribosomal protein S36
ENSG00000134121	-0.576008	0.0777016	CHL1	cell adhesion molecule L1 like
ENSG00000134152	-0.657413	5.13e-07	KATNBL1	katanin regulatory subunit B1 like 1
ENSG00000134198	-0.556419	0.000626415	TSPAN2	tetraspanin 2
ENSG00000134545	-0.81668	0.0927534	KLRC1	killer cell lectin like receptor C1
ENSG00000134602	-0.685172	0.00045366	STK26	serine/threonine kinase 26
ENSG00000134709	-0.75863	0.00325115	HOOK1	hook microtubule tethering protein 1
ENSG00000134758	-0.60485	2.13e-05	RNF138	ring finger protein 138
ENSG00000134780	0.604969	0.0016933	DAGLA	diacylglycerol lipase alpha
ENSG00000134815	0.520134	0.000109708	DHX34	DExH-box helicase 34
ENSG00000134970	-0.770389	5.13e-08	TMED7	transmembrane p24 trafficking protein 7
ENSG00000134987	-0.604427	2.58e-07	WDR36	WD repeat domain 36
ENSG00000135046	-0.67634	0.00061299	ANXA1	annexin A1
ENSG00000135097	1.02484	0.000463815	MSI1	musashi RNA binding protein 1
ENSG00000135185	-0.575582	0.000789043	TMEM243	transmembrane protein 243
ENSG00000135272	-0.561648	2.28e-05	MDFIC	MyoD family inhibitor domain containing
ENSG00000135338	-0.502345	2.42e-05	LCA5	LCA5, lebercilin
ENSG00000135439	0.517245	0.000132175	AGAP2	ArfGAP with GTPase domain, ankyrin repeat and PH domain 2
ENSG00000135535	-0.556087	2.89e-06	CD164	CD164 molecule
ENSG00000135747	-0.735922	2.13e-05	ZNF670-ZNF695	ZNF670-ZNF695 readthrough (NMD candidate)
ENSG00000135776	-0.655518	6.18e-07	ABCB10	ATP binding cassette subfamily B member 10
ENSG00000135902	0.539232	0.0381775	CHRND	cholinergic receptor nicotinic delta subunit
ENSG00000135913	-0.533663	4.85e-07	USP37	ubiquitin specific peptidase 37
ENSG00000135914	-0.749301	0.0649192	HTR2B	5-hydroxytryptamine receptor 2B
ENSG00000136040	-0.538969	0.000998449	PLXNC1	plexin C1
ENSG00000136051	-0.662795	3.23e-06	WASHC4	WASH complex subunit 4
ENSG00000136143	-0.50174	0.000133803	SUCLA2	succinate-CoA ligase ADP-forming beta subunit
ENSG00000136144	-0.545393	6.44e-06	RCBTB1	RCC1 and BTB domain containing protein 1
ENSG00000136149	0.659357	7.12e-05	RPL13AP25	ribosomal protein L13a pseudogene 25
ENSG00000136295	0.537337	0.0011796	TTYH3	tweety family member 3
ENSG00000136305	0.528842	0.000362017	CIDEB	cell death-inducing DFFA-like effector b
ENSG00000136367	0.609839	0.00382779	ZFHX2	zinc finger homeobox 2
ENSG00000136371	-0.588383	0.0320182	MTHFS	methenyltetrahydrofolate synthetase
ENSG00000136378	0.638946	0.000570733	ADAMTS7	ADAM metallopeptidase with thrombospondin type 1 motif 7
ENSG00000136379	-0.529349	0.000991123	ABHD17C	abhydrolase domain containing 17C
ENSG00000136404	-0.545502	2.46e-05	TM6SF1	transmembrane 6 superfamily member 1
ENSG00000136457	0.56783	0.0472427	CHAD	chondroadherin
ENSG00000136490	0.505447	0.013568	LIMD2	LIM domain containing 2
ENSG00000136492	-0.797495	0.00262728	BRIP1	BRCA1 interacting protein C-terminal helicase 1
ENSG00000136518	-0.537182	1.84e-06	ACTL6A	actin like 6A
ENSG00000136541	-0.744174	0.00699102	ERMN	ermin
ENSG00000136546	-0.748705	2.08e-05	SCN7A	sodium voltage-gated channel alpha subunit 7
ENSG00000136603	-0.676732	0.000223669	SKIL	SKI like proto-oncogene
ENSG00000136783	-0.58412	4.49e-05	NIPSNAP3A	nipsnap homolog 3A
ENSG00000136866	-0.503041	3.5e-05	ZFP37	ZFP37 zinc finger protein
ENSG00000137033	-0.520144	0.00116957	IL33	interleukin 33
ENSG00000137145	-0.501958	2e-07	DENND4C	DENN domain containing 4C
ENSG00000137166	0.520996	0.00598612	FOXP4	forkhead box P4
ENSG00000137218	0.529204	0.00042454	FRS3	fibroblast growth factor receptor substrate 3
ENSG00000137261	-0.67286	0.0934258	KIAA0319	KIAA0319
ENSG00000137463	-0.676901	0.00281505	MGARP	mitochondria localized glutamic acid rich protein
ENSG00000137504	-0.59107	9.75e-08	CREBZF	CREB/ATF bZIP transcription factor
ENSG00000137558	-0.726236	0.00044074	PI15	peptidase inhibitor 15
ENSG00000137561	-1.03437	0.00359675	TTPA	alpha tocopherol transfer protein
ENSG00000137563	-0.740067	8.03e-05	GGH	gamma-glutamyl hydrolase
ENSG00000137573	-0.611331	0.000815054	SULF1	sulfatase 1
ENSG00000137628	-0.625765	2.07e-05	DDX60	DExD/H-box helicase 60
ENSG00000137642	-0.53625	0.019253	SORL1	sortilin related receptor 1
ENSG00000137672	-0.570063	0.00207002	TRPC6	transient receptor potential cation channel subfamily C member 6
ENSG00000137699	0.894398	0.0192567	TRIM29	tripartite motif containing 29
ENSG00000137714	-0.64082	2.08e-06	FDX1	ferredoxin 1
ENSG00000137747	0.601818	0.0344752	TMPRSS13	transmembrane serine protease 13
ENSG00000137825	0.717562	0.0671993	ITPKA	inositol-trisphosphate 3-kinase A
ENSG00000137876	-0.750269	2.23e-06	RSL24D1	ribosomal L24 domain containing 1
ENSG00000137878	-0.688172	0.0342146	GCOM1	GRINL1A complex locus 1
ENSG00000137941	-0.549885	4.29e-05	TTLL7	tubulin tyrosine ligase like 7
ENSG00000137960	-0.615423	6.36e-05	GIPC2	GIPC PDZ domain containing family member 2
ENSG00000137975	-0.790061	0.0808968	CLCA2	chloride channel accessory 2
ENSG00000138018	-0.502778	2.38e-05	SELENOI	selenoprotein I
ENSG00000138036	-0.656178	3.31e-07	DYNC2LI1	dynein cytoplasmic 2 light intermediate chain 1
ENSG00000138061	-0.548519	0.00216535	CYP1B1	cytochrome P450 family 1 subfamily B member 1
ENSG00000138071	-0.613239	8.04e-07	ACTR2	ARP2 actin related protein 2 homolog
ENSG00000138079	-1.26523	0.000220963	SLC3A1	solute carrier family 3 member 1
ENSG00000138180	-0.838093	0.0382729	CEP55	centrosomal protein 55
ENSG00000138346	-0.671111	0.000243316	DNA2	DNA replication helicase/nuclease 2
ENSG00000138376	-0.66477	3.95e-05	BARD1	BRCA1 associated RING domain 1
ENSG00000138386	-0.596985	2.23e-06	NAB1	NGFI-A binding protein 1
ENSG00000138399	-0.581559	9.68e-05	FASTKD1	FAST kinase domains 1
ENSG00000138435	0.546094	0.0106777	CHRNA1	cholinergic receptor nicotinic alpha 1 subunit
ENSG00000138448	-0.905554	1.57e-07	ITGAV	integrin subunit alpha V
ENSG00000138468	-0.597985	5.16e-07	SENP7	SUMO specific peptidase 7
ENSG00000138660	-0.626419	4.82e-06	AP1AR	adaptor related protein complex 1 associated regulatory protein
ENSG00000138685	-0.897225	1.37e-05	FGF2	fibroblast growth factor 2
ENSG00000138722	-0.968066	0.0286818	MMRN1	multimerin 1
ENSG00000138735	-0.510725	4.39e-05	PDE5A	phosphodiesterase 5A
ENSG00000138755	0.796827	0.0256759	CXCL9	C-X-C motif chemokine ligand 9
ENSG00000138767	-0.652647	2.47e-07	CNOT6L	CCR4-NOT transcription complex subunit 6 like
ENSG00000138769	-0.8655	0.00960534	CDKL2	cyclin dependent kinase like 2
ENSG00000138777	-0.637958	2.47e-05	PPA2	pyrophosphatase (inorganic) 2
ENSG00000138823	-0.569929	0.00397021	MTTP	microsomal triglyceride transfer protein
ENSG00000138829	-0.612189	0.0296968	FBN2	fibrillin 2
ENSG00000139117	-0.532977	3.89e-05	CPNE8	copine 8
ENSG00000139132	-0.510164	0.000240697	FGD4	FYVE, RhoGEF and PH domain containing 4
ENSG00000139146	-0.504186	0.000119347	SINHCAF	SIN3-HDAC complex associated factor
ENSG00000139155	-0.677518	0.0170194	SLCO1C1	solute carrier organic anion transporter family member 1C1
ENSG00000139163	-1.05847	1.77e-09	ETNK1	ethanolamine kinase 1
ENSG00000139200	0.776141	0.073373	PIANP	PILR alpha associated neural protein
ENSG00000139211	-0.767678	0.00153651	AMIGO2	adhesion molecule with Ig like domain 2
ENSG00000139220	-0.558231	0.0192159	PPFIA2	PTPRF interacting protein alpha 2
ENSG00000139304	-0.579239	0.0350773	PTPRQ	protein tyrosine phosphatase, receptor type Q
ENSG00000139324	-0.586901	6.5e-06	TMTC3	transmembrane and tetratricopeptide repeat containing 3
ENSG00000139351	-0.608202	0.0355769	SYCP3	synaptonemal complex protein 3
ENSG00000139438	1.09049	1.27e-05	FAM222A	family with sequence similarity 222 member A
ENSG00000139505	-0.550869	1.21e-06	MTMR6	myotubularin related protein 6
ENSG00000139826	-0.557327	3.37e-06	ABHD13	abhydrolase domain containing 13
ENSG00000139914	0.52895	0.000618687	FITM1	fat storage inducing transmembrane protein 1
ENSG00000139921	-0.564147	3.69e-05	TMX1	thioredoxin related transmembrane protein 1
ENSG00000140280	-0.846306	4.98e-06	LYSMD2	LysM domain containing 2
ENSG00000140464	0.510689	0.000109708	PML	promyelocytic leukemia
ENSG00000140465	-1.3695	0.0253977	CYP1A1	cytochrome P450 family 1 subfamily A member 1
ENSG00000140548	0.55412	2.95e-06	ZNF710	zinc finger protein 710
ENSG00000140557	0.772129	0.0342371	ST8SIA2	ST8 alpha-N-acetyl-neuraminide alpha-2,8-sialyltransferase 2
ENSG00000140678	0.5798	0.0390667	ITGAX	integrin subunit alpha X
ENSG00000140932	-0.995812	0.0238439	CMTM2	CKLF like MARVEL transmembrane domain containing 2
ENSG00000140955	0.955499	0.000463815	ADAD2	adenosine deaminase domain containing 2
ENSG00000140961	0.548598	0.00170629	OSGIN1	oxidative stress induced growth inhibitor 1
ENSG00000141127	-0.517829	1.79e-06	PRPSAP2	phosphoribosyl pyrophosphate synthetase associated protein 2
ENSG00000141294	0.802329	0.000166634	LRRC46	leucine rich repeat containing 46
ENSG00000141497	0.577721	0.00247821	ZMYND15	zinc finger MYND-type containing 15
ENSG00000141522	0.59814	0.000437781	ARHGDIA	Rho GDP dissociation inhibitor alpha
ENSG00000141574	0.671307	0.000797424	SECTM1	secreted and transmembrane 1
ENSG00000141579	1.57827	0.000557669	ZNF750	zinc finger protein 750
ENSG00000141665	-0.747559	0.00901446	FBXO15	F-box protein 15
ENSG00000141854	0.5963	0.000137767	MISP3	MISP family member 3
ENSG00000141905	0.675987	0.000235753	NFIC	nuclear factor I C
ENSG00000141985	0.520086	0.000436165	SH3GL1	SH3 domain containing GRB2 like 1, endophilin A2
ENSG00000142156	0.509645	0.00184717	COL6A1	collagen type VI alpha 1 chain
ENSG00000142453	0.514846	4.22e-05	CARM1	coactivator associated arginine methyltransferase 1
ENSG00000142459	0.548643	0.000460556	EVI5L	ecotropic viral integration site 5 like
ENSG00000142530	0.513614	0.000429059	FAM71E1	family with sequence similarity 71 member E1
ENSG00000142552	0.673822	0.000154084	RCN3	reticulocalbin 3
ENSG00000142655	0.570785	0.000188614	PEX14	peroxisomal biogenesis factor 14
ENSG00000142669	0.537373	0.000217777	SH3BGRL3	SH3 domain binding glutamate rich protein like 3
ENSG00000142675	0.556152	0.000223124	CNKSR1	connector enhancer of kinase suppressor of Ras 1
ENSG00000142694	0.694283	0.00201396	EVA1B	eva-1 homolog B
ENSG00000142798	0.609439	0.000538667	HSPG2	heparan sulfate proteoglycan 2
ENSG00000142892	-0.586008	2.44e-07	PIGK	phosphatidylinositol glycan anchor biosynthesis class K
ENSG00000143001	0.77086	0.0254263	TMEM61	transmembrane protein 61
ENSG00000143184	1.41473	0.000483439	XCL1	X-C motif chemokine ligand 1
ENSG00000143228	-0.815229	0.00236921	NUF2	NDC80 kinetochore complex component NUF2
ENSG00000143340	0.552204	0.0883141	FAM163A	family with sequence similarity 163 member A
ENSG00000143353	-0.560837	1.06e-05	LYPLAL1	lysophospholipase like 1
ENSG00000143382	0.538854	0.0131753	ADAMTSL4	ADAMTS like 4
ENSG00000143401	-0.572521	3.98e-06	ANP32E	acidic nuclear phosphoprotein 32 family member E
ENSG00000143452	-0.680387	0.0969905	HORMAD1	HORMA domain containing 1
ENSG00000143653	-0.661805	1.58e-07	SCCPDH	saccharopine dehydrogenase (putative)
ENSG00000143674	-0.541204	0.0584726	MAP3K21	mitogen-activated protein kinase kinase kinase 21
ENSG00000143797	-0.580539	0.000147061	MBOAT2	membrane bound O-acyltransferase domain containing 2
ENSG00000143819	0.595143	4.09e-07	EPHX1	epoxide hydrolase 1
ENSG00000143889	-0.643816	5.05e-07	HNRNPLL	heterogeneous nuclear ribonucleoprotein L like
ENSG00000143933	-0.658103	2.5e-05	CALM2	calmodulin 2
ENSG00000143942	-0.619753	4.46e-05	CHAC2	ChaC cation transport regulator homolog 2
ENSG00000143947	-0.643407	1.04e-06	RPS27A	ribosomal protein S27a
ENSG00000144228	-0.735433	6.19e-08	SPOPL	speckle type BTB/POZ protein like
ENSG00000144362	-0.524463	0.000546609	PHOSPHO2	phosphatase, orphan 2
ENSG00000144366	-0.532526	0.000321089	GULP1	GULP PTB domain containing engulfment adaptor 1
ENSG00000144381	-0.532172	3.54e-05	HSPD1	heat shock protein family D (Hsp60) member 1
ENSG00000144426	-0.731454	1.1e-05	NBEAL1	neurobeachin like 1
ENSG00000144451	-0.590212	0.000114415	SPAG16	sperm associated antigen 16
ENSG00000144460	0.755512	0.023666	NYAP2	neuronal tyrosine-phosphorylated phosphoinositide-3-kinase adaptor 2
ENSG00000144488	0.589267	0.0576148	ESPNL	espin like
ENSG00000144724	-0.526781	1.09e-06	PTPRG	protein tyrosine phosphatase, receptor type G
ENSG00000144747	-0.567778	4.31e-07	TMF1	TATA element modulatory factor 1
ENSG00000144821	-0.633567	0.0796622	MYH15	myosin heavy chain 15
ENSG00000144935	-0.603974	3.41e-06	TRPC1	transient receptor potential cation channel subfamily C member 1
ENSG00000145244	-0.747019	0.0456366	CORIN	corin, serine peptidase
ENSG00000145293	-0.598941	6.67e-07	ENOPH1	enolase-phosphatase 1
ENSG00000145331	-0.551563	4.44e-06	TRMT10A	tRNA methyltransferase 10A
ENSG00000145337	-0.758889	3.57e-07	PYURF	PIGY upstream reading frame
ENSG00000145358	-0.529449	0.0160389	DDIT4L	DNA damage inducible transcript 4 like
ENSG00000145365	-0.650962	0.000875143	TIFA	TRAF interacting protein with forkhead associated domain
ENSG00000145506	0.732005	0.00666751	NKD2	naked cuticle homolog 2
ENSG00000145779	-0.562017	0.00379583	TNFAIP8	TNF alpha induced protein 8
ENSG00000145781	-0.52573	1.19e-05	COMMD10	COMM domain containing 10
ENSG00000145908	-0.521857	0.000278498	ZNF300	zinc finger protein 300
ENSG00000146038	-0.828035	0.0184881	DCDC2	doublecortin domain containing 2
ENSG00000146094	0.640109	0.000224179	DOK3	docking protein 3
ENSG00000146151	-0.521383	3.65e-05	HMGCLL1	3-hydroxymethyl-3-methylglutaryl-CoA lyase like 1
ENSG00000146166	-0.696343	0.054088	LGSN	lengsin, lens protein with glutamine synthetase domain
ENSG00000146247	-0.766226	5.53e-08	PHIP	pleckstrin homology domain interacting protein
ENSG00000146250	-0.708203	0.0223747	PRSS35	serine protease 35
ENSG00000146350	-0.51881	0.00042093	TBC1D32	TBC1 domain family member 32
ENSG00000146386	-0.832118	8.04e-05	ABRACL	ABRA C-terminal like
ENSG00000146410	-0.575363	0.00361578	MTFR2	mitochondrial fission regulator 2
ENSG00000146433	-0.549391	1.37e-06	TMEM181	transmembrane protein 181
ENSG00000146476	-0.66636	7.22e-07	ARMT1	acidic residue methyltransferase 1
ENSG00000146477	-0.603375	0.00560182	SLC22A3	solute carrier family 22 member 3
ENSG00000146677	0.517039	0.00146636		ribosomal protein L32 (RPL32) pseudogene
ENSG00000146707	0.795979	0.000194421	POMZP3	POM121 and ZP3 fusion
ENSG00000146802	-0.5651	3.71e-07	TMEM168	transmembrane protein 168
ENSG00000146858	-0.624229	0.000437512	ZC3HAV1L	zinc finger CCCH-type containing, antiviral 1 like
ENSG00000147036	-0.548612	0.00334709	LANCL3	LanC like 3
ENSG00000147117	-0.701129	0.0140235	ZNF157	zinc finger protein 157
ENSG00000147180	-0.892822	3.12e-05	ZNF711	zinc finger protein 711
ENSG00000147231	-0.580742	3.71e-05	RADX	RPA1 related single stranded DNA binding protein, X-linked
ENSG00000147251	-0.50465	0.00946432	DOCK11	dedicator of cytokinesis 11
ENSG00000147378	0.682634	0.00597651	FATE1	fetal and adult testis expressed 1
ENSG00000147443	0.556433	0.00116194	DOK2	docking protein 2
ENSG00000147586	-0.589673	2.18e-06	MRPS28	mitochondrial ribosomal protein S28
ENSG00000147606	-0.822941	0.00686849	SLC26A7	solute carrier family 26 member 7
ENSG00000147676	-1.0607	0.0928276	MAL2	mal, T cell differentiation protein 2 (gene/pseudogene)
ENSG00000147804	0.706717	0.00132875	SLC39A4	solute carrier family 39 member 4
ENSG00000147889	0.77657	0.0103036	CDKN2A	cyclin dependent kinase inhibitor 2A
ENSG00000147894	-0.587514	9.13e-06	C9orf72	chromosome 9 open reading frame 72
ENSG00000148019	-0.607535	7.59e-08	CEP78	centrosomal protein 78
ENSG00000148154	-0.534544	9.14e-06	UGCG	UDP-glucose ceramide glucosyltransferase
ENSG00000148344	0.69007	0.0405032	PTGES	prostaglandin E synthase
ENSG00000148400	0.517455	0.000486638	NOTCH1	notch 1
ENSG00000148444	-0.583579	2.69e-06	COMMD3	COMM domain containing 3
ENSG00000148488	-0.544763	0.00511605	ST8SIA6	ST8 alpha-N-acetyl-neuraminide alpha-2,8-sialyltransferase 6
ENSG00000148600	1.43535	1.38e-05	CDHR1	cadherin related family member 1
ENSG00000148634	-0.507418	6.84e-06	HERC4	HECT and RLD domain containing E3 ubiquitin protein ligase 4
ENSG00000148677	-0.847659	0.0481982	ANKRD1	ankyrin repeat domain 1
ENSG00000148702	-0.914519	0.0267336	HABP2	hyaluronan binding protein 2
ENSG00000148834	-0.511963	0.000149839	GSTO1	glutathione S-transferase omega 1
ENSG00000148935	-0.569514	0.000515924	GAS2	growth arrest specific 2
ENSG00000148943	-0.522595	1.32e-05	LIN7C	lin-7 homolog C, crumbs cell polarity complex component
ENSG00000149089	-0.540407	4.46e-05	APIP	APAF1 interacting protein
ENSG00000149091	0.555042	6.06e-05	DGKZ	diacylglycerol kinase zeta
ENSG00000149289	-0.589399	2.49e-06	ZC3H12C	zinc finger CCCH-type containing 12C
ENSG00000149295	0.520648	0.01665	DRD2	dopamine receptor D2
ENSG00000149313	-0.553132	7.04e-06	AASDHPPT	aminoadipate-semialdehyde dehydrogenase-phosphopantetheinyl transferase
ENSG00000149488	0.796547	0.0538172	TMC2	transmembrane channel like 2
ENSG00000149527	0.769782	0.020342	PLCH2	phospholipase C eta 2
ENSG00000149599	0.670401	0.0263425	DUSP15	dual specificity phosphatase 15
ENSG00000149922	0.668047	8.89e-05	TBX6	T-box 6
ENSG00000150045	-0.646199	0.032625	KLRF1	killer cell lectin like receptor F1
ENSG00000150051	-1.17719	0.030511	MKX	mohawk homeobox
ENSG00000150281	0.56902	8.35e-05	CTF1	cardiotrophin 1
ENSG00000150471	-0.504978	0.0801539	ADGRL3	adhesion G protein-coupled receptor L3
ENSG00000150540	-0.52103	0.000754971	HNMT	histamine N-methyltransferase
ENSG00000150627	-0.722654	0.000311342	WDR17	WD repeat domain 17
ENSG00000150628	-0.695378	0.00222131	SPATA4	spermatogenesis associated 4
ENSG00000150667	-0.777636	0.0478197	FSIP1	fibrous sheath interacting protein 1
ENSG00000150756	-0.653152	1.19e-06	FAM173B	family with sequence similarity 173 member B
ENSG00000150783	-0.699939	0.00440998	TEX12	testis expressed 12
ENSG00000150787	-0.565463	2.01e-05	PTS	6-pyruvoyltetrahydropterin synthase
ENSG00000151012	-0.806293	0.0195082	SLC7A11	solute carrier family 7 member 11
ENSG00000151151	-0.786644	1.24e-07	IPMK	inositol polyphosphate multikinase
ENSG00000151229	-0.681948	2.69e-05	SLC2A13	solute carrier family 2 member 13
ENSG00000151233	-0.672291	3.04e-07	GXYLT1	glucoside xylosyltransferase 1
ENSG00000151239	-0.668189	5.4e-06	TWF1	twinfilin actin binding protein 1
ENSG00000151287	-0.608825	2.64e-06	TEX30	testis expressed 30
ENSG00000151338	-0.643013	3.76e-07	MIPOL1	mirror-image polydactyly 1
ENSG00000151414	-0.6035	3.95e-06	NEK7	NIMA related kinase 7
ENSG00000151575	-0.655283	0.00261453	TEX9	testis expressed 9
ENSG00000151665	-0.757068	5.42e-08	PIGF	phosphatidylinositol glycan anchor biosynthesis class F
ENSG00000151746	-0.576274	0.00215151	BICD1	BICD cargo adaptor 1
ENSG00000151834	-0.903228	0.0151007	GABRA2	gamma-aminobutyric acid type A receptor alpha2 subunit
ENSG00000151881	-0.715302	2.02e-06	TMEM267	transmembrane protein 267
ENSG00000152056	-0.592299	0.0074978	AP1S3	adaptor related protein complex 1 subunit sigma 3
ENSG00000152078	-0.691685	1.37e-06	TMEM56	transmembrane protein 56
ENSG00000152240	-0.695506	8.97e-07	HAUS1	HAUS augmin like complex subunit 1
ENSG00000152254	-1.74447	0.0280552	G6PC2	glucose-6-phosphatase catalytic subunit 2
ENSG00000152270	-0.921482	0.0281378	PDE3B	phosphodiesterase 3B
ENSG00000152284	0.624186	0.000126938	TCF7L1	transcription factor 7 like 1
ENSG00000152332	-0.655063	1.22e-06	UHMK1	U2AF homology motif kinase 1
ENSG00000152348	-0.614778	0.00206205	ATG10	autophagy related 10
ENSG00000152402	-0.670861	1.47e-05	GUCY1A2	guanylate cyclase 1 soluble subunit alpha 2
ENSG00000152475	0.851957	0.00620037	ZNF837	zinc finger protein 837
ENSG00000152495	-0.826727	0.00180605	CAMK4	calcium/calmodulin dependent protein kinase IV
ENSG00000152503	-0.840576	0.00720662	TRIM36	tripartite motif containing 36
ENSG00000152520	-0.547005	1.25e-06	PAN3	poly(A) specific ribonuclease subunit PAN3
ENSG00000152620	-0.55341	2.85e-05	NADK2	NAD kinase 2, mitochondrial
ENSG00000152670	-0.758544	0.0212159	DDX4	DEAD-box helicase 4
ENSG00000152779	-0.549494	0.000268193	SLC16A12	solute carrier family 16 member 12
ENSG00000152952	-0.671153	5.9e-05	PLOD2	procollagen-lysine,2-oxoglutarate 5-dioxygenase 2
ENSG00000153002	-0.95073	0.00208232	CPB1	carboxypeptidase B1
ENSG00000153006	-0.614766	2.44e-07	SREK1IP1	SREK1 interacting protein 1
ENSG00000153037	-0.565103	2.48e-05	SRP19	signal recognition particle 19
ENSG00000153130	-1.12157	7.13e-08	SCOC	short coiled-coil protein
ENSG00000153140	-0.689926	2.87e-06	CETN3	centrin 3
ENSG00000153233	-0.5671	0.00724045	PTPRR	protein tyrosine phosphatase, receptor type R
ENSG00000153237	-1.10741	0.00115676	CCDC148	coiled-coil domain containing 148
ENSG00000153443	0.739832	0.000243077	UBALD1	UBA like domain containing 1
ENSG00000153485	-1.0026	3.04e-07	TMEM251	transmembrane protein 251
ENSG00000153898	-0.84952	0.00425626	MCOLN2	mucolipin 2
ENSG00000153936	-0.687573	3.24e-07	HS2ST1	heparan sulfate 2-O-sulfotransferase 1
ENSG00000153956	-0.584181	6.75e-06	CACNA2D1	calcium voltage-gated channel auxiliary subunit alpha2delta 1
ENSG00000153993	-1.39238	0.000602074	SEMA3D	semaphorin 3D
ENSG00000154059	-0.521986	1.75e-05	IMPACT	impact RWD domain protein
ENSG00000154146	0.837698	0.00746916	NRGN	neurogranin
ENSG00000154153	-0.602445	3.74e-05	RETREG1	reticulophagy regulator 1
ENSG00000154263	-0.578454	1.29e-05	ABCA10	ATP binding cassette subfamily A member 10
ENSG00000154265	-0.556408	5.45e-05	ABCA5	ATP binding cassette subfamily A member 5
ENSG00000154277	0.630902	0.00493274	UCHL1	ubiquitin C-terminal hydrolase L1
ENSG00000154639	-0.996663	0.0882037	CXADR	CXADR, Ig-like cell adhesion molecule
ENSG00000154642	-0.535281	8.72e-06	C21orf91	chromosome 21 open reading frame 91
ENSG00000154727	-0.557751	1.33e-06	GABPA	GA binding protein transcription factor subunit alpha
ENSG00000154736	-0.616885	0.00161375	ADAMTS5	ADAM metallopeptidase with thrombospondin type 1 motif 5
ENSG00000154864	-0.747422	0.0378366	PIEZO2	piezo type mechanosensitive ion channel component 2
ENSG00000154874	-0.695701	0.0449592	CCDC144B	coiled-coil domain containing 144B (pseudogene)
ENSG00000155034	0.596579	0.000140682	FBXL18	F-box and leucine rich repeat protein 18
ENSG00000155100	-0.519281	6.27e-05	OTUD6B	OTU domain containing 6B
ENSG00000155158	-0.585304	0.000446987	TTC39B	tetratricopeptide repeat domain 39B
ENSG00000155189	-0.861631	5.42e-08	AGPAT5	1-acylglycerol-3-phosphate O-acyltransferase 5
ENSG00000155304	-0.709837	1.97e-06	HSPA13	heat shock protein family A (Hsp70) member 13
ENSG00000155744	-0.614737	8.3e-07	FAM126B	family with sequence similarity 126 member B
ENSG00000155850	-0.648055	3.26e-07	SLC26A2	solute carrier family 26 member 2
ENSG00000155858	-0.534114	3.69e-06	LSM11	LSM11, U7 small nuclear RNA associated
ENSG00000155886	0.7254	0.0773817	SLC24A2	solute carrier family 24 member 2
ENSG00000155903	-0.674893	5.53e-08	RASA2	RAS p21 protein activator 2
ENSG00000155959	-0.604853	6.16e-06	VBP1	VHL binding protein 1
ENSG00000155970	-1.04625	5.53e-08	MICU3	mitochondrial calcium uptake family member 3
ENSG00000156017	-0.501698	0.000135938	CARNMT1	carnosine N-methyltransferase 1
ENSG00000156103	-0.739151	0.000329613	MMP16	matrix metallopeptidase 16
ENSG00000156140	-0.588283	0.024717	ADAMTS3	ADAM metallopeptidase with thrombospondin type 1 motif 3
ENSG00000156162	-0.858594	4.52e-08	DPY19L4	dpy-19 like 4
ENSG00000156273	-0.614914	4.91e-06	BACH1	BTB domain and CNC homolog 1
ENSG00000156374	-0.839841	5.13e-08	PCGF6	polycomb group ring finger 6
ENSG00000156384	-0.636514	9.28e-07	SFR1	SWI5 dependent homologous recombination repair protein 1
ENSG00000156414	-0.660773	0.0258392	TDRD9	tudor domain containing 9
ENSG00000156453	0.604495	1.34e-05	PCDH1	protocadherin 1
ENSG00000156531	-0.549714	1.39e-06	PHF6	PHD finger protein 6
ENSG00000156535	-0.671154	2.6e-06	CD109	CD109 molecule
ENSG00000156802	-0.570571	0.000688801	ATAD2	ATPase family, AAA domain containing 2
ENSG00000156858	0.537406	0.000276619	PRR14	proline rich 14
ENSG00000156860	0.585759	0.000130046	FBRS	fibrosin
ENSG00000156885	0.818563	0.00103609	COX6A2	cytochrome c oxidase subunit 6A2
ENSG00000156920	-1.02475	0.00198976	ADGRG4	adhesion G protein-coupled receptor G4
ENSG00000157017	0.570235	0.00077464	GHRL	ghrelin and obestatin prepropeptide
ENSG00000157107	-0.815619	6.46e-08	FCHO2	FCH domain only 2
ENSG00000157214	-0.783277	0.000139917	STEAP2	STEAP2 metalloreductase
ENSG00000157315	-0.908823	0.0292288	TMED6	transmembrane p24 trafficking protein 6
ENSG00000157330	1.13341	0.0881522	C1orf158	chromosome 1 open reading frame 158
ENSG00000157570	0.51979	2.86e-05	TSPAN18	tetraspanin 18
ENSG00000157613	0.679469	0.000113888	CREB3L1	cAMP responsive element binding protein 3 like 1
ENSG00000157734	-0.655157	0.0359556	SNX22	sorting nexin 22
ENSG00000157851	0.907987	0.00380526	DPYSL5	dihydropyrimidinase like 5
ENSG00000157927	0.696699	0.000658933	RADIL	Rap associating with DIL domain
ENSG00000158008	0.696494	0.00117572	EXTL1	exostosin like glycosyltransferase 1
ENSG00000158164	-1.27892	0.000219751	TMSB15A	thymosin beta 15a
ENSG00000158201	-0.674486	9.04e-06	ABHD3	abhydrolase domain containing 3
ENSG00000158427	-0.807107	0.00259583	TMSB15B	thymosin beta 15B
ENSG00000158488	0.774562	0.036104	CD1E	CD1e molecule
ENSG00000158623	-0.55168	1.36e-06	COPG2	coatomer protein complex subunit gamma 2
ENSG00000158711	-0.688361	4.26e-07	ELK4	ELK4, ETS transcription factor
ENSG00000158714	0.690715	0.00398854	SLAMF8	SLAM family member 8
ENSG00000158863	0.561531	1.39e-05	FAM160B2	family with sequence similarity 160 member B2
ENSG00000159069	0.536283	0.000212605	FBXW5	F-box and WD repeat domain containing 5
ENSG00000159189	0.778451	0.000270074	C1QC	complement C1q C chain
ENSG00000159239	0.705059	0.000171708		novel transcript
ENSG00000159289	-0.654959	0.0979479	GOLGA6A	golgin A6 family member A
ENSG00000159388	0.553029	0.0324845	BTG2	BTG anti-proliferation factor 2
ENSG00000159648	0.603939	0.0099649	TEPP	testis, prostate and placenta expressed
ENSG00000159674	0.502976	0.00136507	SPON2	spondin 2
ENSG00000159713	0.676889	0.0101927	TPPP3	tubulin polymerization promoting protein family member 3
ENSG00000159840	0.587789	0.000258657	ZYX	zyxin
ENSG00000160094	0.61669	0.000179484	ZNF362	zinc finger protein 362
ENSG00000160183	0.961324	0.0167705	TMPRSS3	transmembrane serine protease 3
ENSG00000160284	0.685841	0.00040481	SPATC1L	spermatogenesis and centriole associated 1 like
ENSG00000160318	0.606452	0.0070082	CLDND2	claudin domain containing 2
ENSG00000160396	0.740876	0.0185428	HIPK4	homeodomain interacting protein kinase 4
ENSG00000160588	-0.804516	0.00143942	MPZL3	myelin protein zero like 3
ENSG00000160685	0.576756	0.000157149	ZBTB7B	zinc finger and BTB domain containing 7B
ENSG00000160741	0.556367	5.14e-05	CRTC2	CREB regulated transcription coactivator 2
ENSG00000160767	0.530581	0.000204258	FAM189B	family with sequence similarity 189 member B
ENSG00000160783	0.552521	3.69e-05	PMF1	polyamine modulated factor 1
ENSG00000160838	0.636183	0.0289143	LRRC71	leucine rich repeat containing 71
ENSG00000160877	0.610554	0.000124504	NACC1	nucleus accumbens associated 1
ENSG00000160972	0.765202	0.000539362	PPP1R16A	protein phosphatase 1 regulatory subunit 16A
ENSG00000160999	0.519288	0.000869869	SH2B2	SH2B adaptor protein 2
ENSG00000161040	-0.623249	0.00968511	FBXL13	F-box and leucine rich repeat protein 13
ENSG00000161180	0.565718	0.00543197	CCDC116	coiled-coil domain containing 116
ENSG00000161265	0.661324	0.000611405	U2AF1L4	U2 small nuclear RNA auxiliary factor 1 like 4
ENSG00000161544	0.534494	2.21e-05	CYGB	cytoglobin
ENSG00000161558	0.602575	2.51e-05	TMEM143	transmembrane protein 143
ENSG00000161642	0.510591	0.0205902	ZNF385A	zinc finger protein 385A
ENSG00000161643	0.705277	0.00389899	SIGLEC16	sialic acid binding Ig like lectin 16 (gene/pseudogene)
ENSG00000161681	0.642161	0.0200456	SHANK1	SH3 and multiple ankyrin repeat domains 1
ENSG00000161714	0.599227	4.33e-06	PLCD3	phospholipase C delta 3
ENSG00000161847	0.519704	0.00232444	RAVER1	ribonucleoprotein, PTB binding 1
ENSG00000161955	0.581055	3.49e-05	TNFSF13	TNF superfamily member 13
ENSG00000162076	0.514937	0.000207245	FLYWCH2	FLYWCH family member 2
ENSG00000162298	0.501858	3.28e-05	SYVN1	synoviolin 1
ENSG00000162365	0.671927	0.00900078	CYP4A22	cytochrome P450 family 4 subfamily A member 22
ENSG00000162383	0.572262	0.00195656	SLC1A7	solute carrier family 1 member 7
ENSG00000162409	-0.667248	5.23e-07	PRKAA2	protein kinase AMP-activated catalytic subunit alpha 2
ENSG00000162430	0.586765	2e-05	SELENON	selenoprotein N
ENSG00000162433	-0.617034	0.00246881	AK4	adenylate kinase 4
ENSG00000162461	0.566714	0.00847115	SLC25A34	solute carrier family 25 member 34
ENSG00000162490	1.03588	0.013679	DRAXIN	dorsal inhibitory axon guidance protein
ENSG00000162512	0.580266	3.14e-05	SDC3	syndecan 3
ENSG00000162551	0.674472	0.00121635	ALPL	alkaline phosphatase, biomineralization associated
ENSG00000162571	0.516199	0.00751554	TTLL10	tubulin tyrosine ligase like 10
ENSG00000162585	0.537323	0.000133255	FAAP20	FA core complex associated protein 20
ENSG00000162607	-0.504997	3.78e-06	USP1	ubiquitin specific peptidase 1
ENSG00000162616	-0.539037	0.00035727	DNAJB4	DnaJ heat shock protein family (Hsp40) member B4
ENSG00000162631	0.770271	0.0604856	NTNG1	netrin G1
ENSG00000162636	-0.835078	3.56e-06	FAM102B	family with sequence similarity 102 member B
ENSG00000162669	-0.786518	4.18e-06	HFM1	HFM1, ATP dependent DNA helicase homolog
ENSG00000162687	-1.03664	5.1e-05	KCNT2	potassium sodium-activated channel subfamily T member 2
ENSG00000162688	-0.68054	6.18e-06	AGL	amylo-alpha-1, 6-glucosidase, 4-alpha-glucanotransferase
ENSG00000162694	-0.600642	4.43e-06	EXTL2	exostosin like glycosyltransferase 2
ENSG00000162695	-0.522613	1.09e-06	SLC30A7	solute carrier family 30 member 7
ENSG00000162722	-0.66838	0.0937133	TRIM58	tripartite motif containing 58
ENSG00000162894	0.677236	0.000793826	FCMR	Fc fragment of IgM receptor
ENSG00000162929	-0.523201	9.35e-05	KIAA1841	KIAA1841
ENSG00000162998	-0.854631	0.00273871	FRZB	frizzled related protein
ENSG00000163064	0.502898	0.00142196	EN1	engrailed homeobox 1
ENSG00000163131	-0.541332	0.0154788	CTSS	cathepsin S
ENSG00000163263	0.775793	0.00335975	C1orf189	chromosome 1 open reading frame 189
ENSG00000163376	-1.04408	0.000492756	KBTBD8	kelch repeat and BTB domain containing 8
ENSG00000163421	-1.11855	0.0216727	PROK2	prokineticin 2
ENSG00000163428	-0.508376	6.25e-07	LRRC58	leucine rich repeat containing 58
ENSG00000163467	0.618494	0.0256409	TSACC	TSSK6 activating cochaperone
ENSG00000163507	-0.538214	0.000278498	CIP2A	cell proliferation regulating inhibitor of protein phosphatase 2A
ENSG00000163534	-0.797354	0.0582553	FCRL1	Fc receptor like 1
ENSG00000163536	-0.584404	0.000684977	SERPINI1	serpin family I member 1
ENSG00000163577	-0.559501	1.16e-05	EIF5A2	eukaryotic translation initiation factor 5A2
ENSG00000163584	-0.624989	1.89e-05	RPL22L1	ribosomal protein L22 like 1
ENSG00000163600	-0.672008	0.0897529	ICOS	inducible T cell costimulator
ENSG00000163605	-0.507212	8.47e-06	PPP4R2	protein phosphatase 4 regulatory subunit 2
ENSG00000163631	-0.578557	0.0757022	ALB	albumin
ENSG00000163644	-0.759791	0.000401508	PPM1K	protein phosphatase, Mg2+/Mn2+ dependent 1K
ENSG00000163682	-0.538992	9e-06	RPL9	ribosomal protein L9
ENSG00000163683	-0.568249	2.67e-05	SMIM14	small integral membrane protein 14
ENSG00000163710	-0.617329	0.0800516	PCOLCE2	procollagen C-endopeptidase enhancer 2
ENSG00000163738	-0.561941	2.61e-06	MTHFD2L	methylenetetrahydrofolate dehydrogenase (NADP+ dependent) 2 like
ENSG00000163743	-0.523913	2.1e-05	RCHY1	ring finger and CHY zinc finger domain containing 1
ENSG00000163749	-1.2966	0.000595374	CCDC158	coiled-coil domain containing 158
ENSG00000163806	-0.638668	0.0198699	SPDYA	speedy/RINGO cell cycle regulator family member A
ENSG00000163874	0.578119	0.000542794	ZC3H12A	zinc finger CCCH-type containing 12A
ENSG00000163960	-0.617099	1.12e-07	UBXN7	UBX domain protein 7
ENSG00000163993	-1.0147	0.0184136	S100P	S100 calcium binding protein P
ENSG00000164023	-0.770305	3.89e-06	SGMS2	sphingomyelin synthase 2
ENSG00000164031	-0.827889	4.52e-08	DNAJB14	DnaJ heat shock protein family (Hsp40) member B14
ENSG00000164032	-0.717745	4.44e-07	H2AFZ	H2A histone family member Z
ENSG00000164070	-0.522989	0.000535196	HSPA4L	heat shock protein family A (Hsp70) member 4 like
ENSG00000164073	-0.774373	7.84e-08	MFSD8	major facilitator superfamily domain containing 8
ENSG00000164109	-0.504401	1.63e-05	MAD2L1	mitotic arrest deficient 2 like 1
ENSG00000164114	-0.736305	0.000165692	MAP9	microtubule associated protein 9
ENSG00000164118	-0.720433	5.42e-08	CEP44	centrosomal protein 44
ENSG00000164120	-0.71888	0.00100156	HPGD	15-hydroxyprostaglandin dehydrogenase
ENSG00000164128	-0.598398	0.0191553	NPY1R	neuropeptide Y receptor Y1
ENSG00000164129	-0.548396	0.0513977	NPY5R	neuropeptide Y receptor Y5
ENSG00000164136	-0.557106	3.54e-05	IL15	interleukin 15
ENSG00000164161	-0.5967	0.0163749	HHIP	hedgehog interacting protein
ENSG00000164176	-1.01903	0.00241506	EDIL3	EGF like repeats and discoidin domains 3
ENSG00000164187	-0.508812	1.59e-05	LMBRD2	LMBR1 domain containing 2
ENSG00000164211	-0.912717	6.73e-06	STARD4	StAR related lipid transfer domain containing 4
ENSG00000164251	-0.929198	0.00953986	F2RL1	F2R like trypsin receptor 1
ENSG00000164283	-0.617063	0.0673875	ESM1	endothelial cell specific molecule 1
ENSG00000164303	-0.61926	0.0210056	ENPP6	ectonucleotide pyrophosphatase/phosphodiesterase 6
ENSG00000164306	-0.675321	5.08e-07	PRIMPOL	primase and DNA directed polymerase
ENSG00000164308	-0.642705	0.0378811	ERAP2	endoplasmic reticulum aminopeptidase 2
ENSG00000164327	-0.662924	1.84e-06	RICTOR	RPTOR independent companion of MTOR complex 2
ENSG00000164463	-0.610986	3.22e-07	CREBRF	CREB3 regulatory factor
ENSG00000164509	-0.795178	0.0401757	IL31RA	interleukin 31 receptor A
ENSG00000164603	-0.619065	1.57e-05	BMT2	base methyltransferase of 25S rRNA 2 homolog
ENSG00000164615	-0.561026	2.44e-07	CAMLG	calcium modulating ligand
ENSG00000164631	-0.520747	1.07e-06	ZNF12	zinc finger protein 12
ENSG00000164647	-0.895296	0.00194947	STEAP1	STEAP family member 1
ENSG00000164675	-0.51908	0.0724191	IQUB	IQ motif and ubiquitin domain containing
ENSG00000164830	-0.641463	3.37e-07	OXR1	oxidation resistance 1
ENSG00000164867	0.50052	0.00214464	NOS3	nitric oxide synthase 3
ENSG00000164880	0.590072	0.000321047	INTS1	integrator complex subunit 1
ENSG00000164897	0.694772	0.000201958	TMUB1	transmembrane and ubiquitin like domain containing 1
ENSG00000164919	-0.513344	1.38e-05	COX6C	cytochrome c oxidase subunit 6C
ENSG00000164983	-0.60093	2.86e-05	TMEM65	transmembrane protein 65
ENSG00000165028	-0.555884	7.53e-05	NIPSNAP3B	nipsnap homolog 3B
ENSG00000165169	-0.601551	5.71e-07	DYNLT3	dynein light chain Tctex-type 3
ENSG00000165182	-0.701555	0.00424771	CXorf58	chromosome X open reading frame 58
ENSG00000165238	0.732163	1.99e-05	WNK2	WNK lysine deficient protein kinase 2
ENSG00000165240	-0.506627	6.91e-07	ATP7A	ATPase copper transporting alpha
ENSG00000165264	-0.838144	3.26e-07	NDUFB6	NADH:ubiquinone oxidoreductase subunit B6
ENSG00000165288	-0.508563	5.53e-08	BRWD3	bromodomain and WD repeat domain containing 3
ENSG00000165338	-0.572977	1.06e-06	HECTD2	HECT domain E3 ubiquitin protein ligase 2
ENSG00000165355	-0.501839	3.01e-05	FBXO33	F-box protein 33
ENSG00000165417	-0.542441	1.04e-06	GTF2A1	general transcription factor IIA subunit 1
ENSG00000165512	-0.543468	3.08e-06	ZNF22	zinc finger protein 22
ENSG00000165516	-0.562281	6.79e-07	KLHDC2	kelch domain containing 2
ENSG00000165521	-0.744947	0.000247483	EML5	echinoderm microtubule associated protein like 5
ENSG00000165548	0.728715	0.04822	TMEM63C	transmembrane protein 63C
ENSG00000165646	-0.649537	0.0144069	SLC18A2	solute carrier family 18 member A2
ENSG00000165672	-0.513144	4.25e-05	PRDX3	peroxiredoxin 3
ENSG00000165694	-1.57557	0.0022496	FRMD7	FERM domain containing 7
ENSG00000165704	-0.572368	1.31e-07	HPRT1	hypoxanthine phosphoribosyltransferase 1
ENSG00000165730	-0.633829	0.0138496	STOX1	storkhead box 1
ENSG00000165804	0.563015	0.000878351	ZNF219	zinc finger protein 219
ENSG00000165821	0.508567	0.00028716	SALL2	spalt like transcription factor 2
ENSG00000165886	0.755241	0.000229799	UBTD1	ubiquitin domain containing 1
ENSG00000165899	-1.13979	3.52e-06	OTOGL	otogelin like
ENSG00000165905	-2.0654	0.00386504	LARGE2	LARGE xylosyl- and glucuronyltransferase 2
ENSG00000165935	-0.615984	0.0589042	SMCO2	single-pass membrane protein with coiled-coil domains 2
ENSG00000165972	-0.891794	0.00158014	CCDC38	coiled-coil domain containing 38
ENSG00000165997	-0.720006	5.86e-08	ARL5B	ADP ribosylation factor like GTPase 5B
ENSG00000166068	-0.645493	3.86e-06	SPRED1	sprouty related EVH1 domain containing 1
ENSG00000166128	-0.556778	6.03e-06	RAB8B	RAB8B, member RAS oncogene family
ENSG00000166130	-0.511698	0.00150511	IKBIP	IKBKB interacting protein
ENSG00000166147	-0.71355	0.00317389	FBN1	fibrillin 1
ENSG00000166266	-0.533405	4.46e-06	CUL5	cullin 5
ENSG00000166275	-0.821412	4.53e-07	BORCS7	BLOC-1 related complex subunit 7
ENSG00000166278	0.688835	0.00133608	C2	complement C2
ENSG00000166289	0.544436	0.00092807	PLEKHF1	pleckstrin homology and FYVE domain containing 1
ENSG00000166292	-0.617026	0.00235855	TMEM100	transmembrane protein 100
ENSG00000166407	0.585513	0.000428974	LMO1	LIM domain only 1
ENSG00000166428	0.541931	0.0925828	PLD4	phospholipase D family member 4
ENSG00000166471	-0.653768	3.01e-07	TMEM41B	transmembrane protein 41B
ENSG00000166479	-0.776855	5.13e-08	TMX3	thioredoxin related transmembrane protein 3
ENSG00000166797	-0.597631	4.2e-05	CIAO2A	cytosolic iron-sulfur assembly component 2A
ENSG00000166825	0.554462	0.0161092	ANPEP	alanyl aminopeptidase, membrane
ENSG00000166839	-0.624714	0.0038313	ANKDD1A	ankyrin repeat and death domain containing 1A
ENSG00000166925	0.620627	0.000103039	TSC22D4	TSC22 domain family member 4
ENSG00000166963	0.607581	0.00225523	MAP1A	microtubule associated protein 1A
ENSG00000166987	0.581349	0.00068207	MBD6	methyl-CpG binding domain protein 6
ENSG00000167173	0.513715	0.00140391	C15orf39	chromosome 15 open reading frame 39
ENSG00000167178	0.713954	0.000283005	ISLR2	immunoglobulin superfamily containing leucine rich repeat 2
ENSG00000167182	0.638647	6.43e-05	SP2	Sp2 transcription factor
ENSG00000167244	0.849607	3.54e-05	IGF2	insulin like growth factor 2
ENSG00000167371	0.534532	0.00326563	PRRT2	proline rich transmembrane protein 2
ENSG00000167394	0.508446	0.00105392	ZNF668	zinc finger protein 668
ENSG00000167470	0.655493	0.000425133	MIDN	midnolin
ENSG00000167566	0.647286	4.18e-05	NCKAP5L	NCK associated protein 5 like
ENSG00000167595	0.516584	0.000386736	PROSER3	proline and serine rich 3
ENSG00000167600	0.756248	0.00117863	CYP2S1	cytochrome P450 family 2 subfamily S member 1
ENSG00000167637	-0.614858	1.99e-06	ZNF283	zinc finger protein 283
ENSG00000167646	0.682264	0.0164295	DNAAF3	dynein axonemal assembly factor 3
ENSG00000167671	0.500126	9.02e-05	UBXN6	UBX domain protein 6
ENSG00000167680	0.524734	0.000115171	SEMA6B	semaphorin 6B
ENSG00000167703	0.647384	0.000165706	SLC43A2	solute carrier family 43 member 2
ENSG00000167748	-1.10267	0.0793134	KLK1	kallikrein 1
ENSG00000167772	0.708659	0.0913228	ANGPTL4	angiopoietin like 4
ENSG00000167797	0.505078	0.000424472	CDK2AP2	cyclin dependent kinase 2 associated protein 2
ENSG00000167874	0.743476	0.000127871	TMEM88	transmembrane protein 88
ENSG00000167880	0.653948	0.0104956	EVPL	envoplakin
ENSG00000167965	0.520773	0.000443913	MLST8	MTOR associated protein, LST8 homolog
ENSG00000168000	0.677306	6.58e-05	BSCL2	BSCL2, seipin lipid droplet biogenesis associated
ENSG00000168005	0.510406	0.000183708	SPINDOC	spindlin interactor and repressor of chromatin binding
ENSG00000168056	0.513062	0.00015024	LTBP3	latent transforming growth factor beta binding protein 3
ENSG00000168140	0.540606	0.00890463	VASN	vasorin
ENSG00000168283	-0.862042	7.13e-08	BMI1	BMI1 proto-oncogene, polycomb ring finger
ENSG00000168288	-0.503907	2.87e-05	MMADHC	metabolism of cobalamin associated D
ENSG00000168314	-0.737348	0.0194671	MOBP	myelin-associated oligodendrocyte basic protein
ENSG00000168356	-0.510164	0.0123445	SCN11A	sodium voltage-gated channel alpha subunit 11
ENSG00000168389	0.559074	0.0401379	MFSD2A	major facilitator superfamily domain containing 2A
ENSG00000168421	-0.904962	0.0061421	RHOH	ras homolog family member H
ENSG00000168453	0.524686	0.02067	HR	HR, lysine demethylase and nuclear receptor corepressor
ENSG00000168528	0.632074	0.00294588	SERINC2	serine incorporator 2
ENSG00000168754	0.592806	0.0445591	FAM178B	family with sequence similarity 178 member B
ENSG00000168813	-0.528853	5.54e-06	ZNF507	zinc finger protein 507
ENSG00000168917	-0.664298	7.95e-05	SLC35G2	solute carrier family 35 member G2
ENSG00000168961	0.606042	2.95e-05	LGALS9	galectin 9
ENSG00000168993	0.515083	0.0104791	CPLX1	complexin 1
ENSG00000169019	-1.18426	9.42e-08	COMMD8	COMM domain containing 8
ENSG00000169136	0.669842	5.78e-05	ATF5	activating transcription factor 5
ENSG00000169193	-0.678216	1.85e-06	CCDC126	coiled-coil domain containing 126
ENSG00000169203	0.565624	0.0011435	NPIPB12	nuclear pore complex interacting protein family, member B12
ENSG00000169220	0.57844	0.000118939	RGS14	regulator of G protein signaling 14
ENSG00000169246	0.901935	6.52e-06	NPIPB3	nuclear pore complex interacting protein family member B3
ENSG00000169251	-0.58483	3.01e-06	NMD3	NMD3 ribosome export adaptor
ENSG00000169255	-0.615337	0.000295485	B3GALNT1	beta-1,3-N-acetylgalactosaminyltransferase 1 (globoside blood group)
ENSG00000169282	-0.680807	0.0111727	KCNAB1	potassium voltage-gated channel subfamily A member regulatory beta subunit 1
ENSG00000169314	-1.30526	0.0155015	C22orf15	chromosome 22 open reading frame 15
ENSG00000169330	-1.38491	0.00292798	MINAR1	membrane integral NOTCH2 associated receptor 1
ENSG00000169429	-0.841749	0.0626239	CXCL8	C-X-C motif chemokine ligand 8
ENSG00000169435	-0.663519	0.0771546	RASSF6	Ras association domain family member 6
ENSG00000169436	-0.866387	0.0500396	COL22A1	collagen type XXII alpha 1 chain
ENSG00000169508	-0.514445	0.0302151	GPR183	G protein-coupled receptor 183
ENSG00000169515	0.534574	0.00214361	CCDC8	coiled-coil domain containing 8
ENSG00000169519	-0.569905	4.05e-06	METTL15	methyltransferase like 15
ENSG00000169684	-0.538002	0.0755384	CHRNA5	cholinergic receptor nicotinic alpha 5 subunit
ENSG00000169894	0.606561	0.00155613	MUC3A	mucin 3A, cell surface associated
ENSG00000169957	0.552837	3.98e-05	ZNF768	zinc finger protein 768
ENSG00000169967	-0.60123	3.76e-07	MAP3K2	mitogen-activated protein kinase kinase kinase 2
ENSG00000169989	-0.811215	0.00738397	TIGD4	tigger transposable element derived 4
ENSG00000170017	-0.52568	0.00213375	ALCAM	activated leukocyte cell adhesion molecule
ENSG00000170075	1.01034	0.0899185	GPR37L1	G protein-coupled receptor 37 like 1
ENSG00000170144	-0.503493	2.15e-06	HNRNPA3	heterogeneous nuclear ribonucleoprotein A3
ENSG00000170153	-0.505441	0.000183593	RNF150	ring finger protein 150
ENSG00000170312	-0.567756	0.000416858	CDK1	cyclin dependent kinase 1
ENSG00000170382	0.533951	0.000446696	LRRN2	leucine rich repeat neuronal 2
ENSG00000170385	-0.78474	4.82e-07	SLC30A1	solute carrier family 30 member 1
ENSG00000170476	0.635085	0.0280443	MZB1	marginal zone B and B1 cell specific protein
ENSG00000170540	-0.544416	3.04e-05	ARL6IP1	ADP ribosylation factor like GTPase 6 interacting protein 1
ENSG00000170584	-0.514624	1.14e-06	NUDCD2	NudC domain containing 2
ENSG00000170604	0.506388	0.000475197	IRF2BP1	interferon regulatory factor 2 binding protein 1
ENSG00000170667	0.534145	0.00688967	RASA4B	RAS p21 protein activator 4B
ENSG00000170684	0.767789	0.00300439	ZNF296	zinc finger protein 296
ENSG00000170802	-0.59377	5.89e-07	FOXN2	forkhead box N2
ENSG00000170855	-0.51539	5.63e-06	TRIAP1	TP53 regulated inhibitor of apoptosis 1
ENSG00000170881	-0.566148	2.69e-06	RNF139	ring finger protein 139
ENSG00000170906	0.735436	1.85e-05	NDUFA3	NADH:ubiquinone oxidoreductase subunit A3
ENSG00000170955	0.537915	0.000294161	CAVIN3	caveolae associated protein 3
ENSG00000170962	-0.572848	0.00462013	PDGFD	platelet derived growth factor D
ENSG00000171004	-0.566169	0.0404397	HS6ST2	heparan sulfate 6-O-sulfotransferase 2
ENSG00000171016	-0.752413	9.79e-07	PYGO1	pygopus family PHD finger 1
ENSG00000171101	0.628219	0.0015554	SIGLEC17P	sialic acid binding Ig like lectin 17, pseudogene
ENSG00000171130	0.530077	0.000169108	ATP6V0E2	ATPase H+ transporting V0 subunit e2
ENSG00000171159	0.785915	0.000312895	C9orf16	chromosome 9 open reading frame 16
ENSG00000171202	-0.772016	1.56e-06	TMEM126A	transmembrane protein 126A
ENSG00000171222	0.689224	0.000890763	SCAND1	SCAN domain containing 1
ENSG00000171243	-1.17149	0.027756	SOSTDC1	sclerostin domain containing 1
ENSG00000171262	-0.501972	2.88e-06	FAM98B	family with sequence similarity 98 member B
ENSG00000171291	-0.70539	0.000331502	ZNF439	zinc finger protein 439
ENSG00000171451	-0.549635	4.43e-05	DSEL	dermatan sulfate epimerase like
ENSG00000171680	0.51598	0.00112783	PLEKHG5	pleckstrin homology and RhoGEF domain containing G5
ENSG00000171747	0.515501	0.00304912	LGALS4	galectin 4
ENSG00000171757	-0.642266	0.00288695	LRRC34	leucine rich repeat containing 34
ENSG00000171766	-0.509013	0.00334364	GATM	glycine amidinotransferase
ENSG00000171798	0.638628	0.0670769	KNDC1	kinase non-catalytic C-lobe domain containing 1
ENSG00000171817	-0.690723	1.6e-05	ZNF540	zinc finger protein 540
ENSG00000171858	-0.622497	3.75e-06	RPS21	ribosomal protein S21
ENSG00000171873	0.573636	0.0157741	ADRA1D	adrenoceptor alpha 1D
ENSG00000171885	-0.52689	0.000978356	AQP4	aquaporin 4
ENSG00000171928	-0.657234	7.08e-07	TVP23B	trans-golgi network vesicle protein 23 homolog B
ENSG00000171988	-0.527364	1.7e-06	JMJD1C	jumonji domain containing 1C
ENSG00000171992	0.652875	2.68e-05	SYNPO	synaptopodin
ENSG00000172115	-0.73898	7.31e-06	CYCS	cytochrome c, somatic
ENSG00000172123	-0.624746	0.000212605	SLFN12	schlafen family member 12
ENSG00000172172	-0.691158	1.18e-05	MRPL13	mitochondrial ribosomal protein L13
ENSG00000172201	-0.585269	0.0306344	ID4	inhibitor of DNA binding 4, HLH protein
ENSG00000172236	0.824506	0.00315182	TPSAB1	tryptase alpha/beta 1
ENSG00000172244	-0.579499	0.000259373	C5orf34	chromosome 5 open reading frame 34
ENSG00000172350	0.541841	0.018081	ABCG4	ATP binding cassette subfamily G member 4
ENSG00000172460	0.534648	0.00762337	PRSS30P	serine protease 30, pseudogene
ENSG00000172461	-0.979165	0.0212114	FUT9	fucosyltransferase 9
ENSG00000172469	-0.57016	3.01e-06	MANEA	mannosidase endo-alpha
ENSG00000172508	0.559545	0.000812199	CARNS1	carnosine synthase 1
ENSG00000172534	0.624279	0.000219098	HCFC1	host cell factor C1
ENSG00000172543	0.764644	0.00555347	CTSW	cathepsin W
ENSG00000172586	-0.569126	3.82e-06	CHCHD1	coiled-coil-helix-coiled-coil-helix domain containing 1
ENSG00000172795	-0.815533	6.93e-07	DCP2	decapping mRNA 2
ENSG00000172817	-0.707373	0.00141647	CYP7B1	cytochrome P450 family 7 subfamily B member 1
ENSG00000172831	0.512935	7.34e-06	CES2	carboxylesterase 2
ENSG00000172889	0.587317	0.000606024	EGFL7	EGF like domain multiple 7
ENSG00000172901	-0.511362	0.024607	LVRN	laeverin
ENSG00000173065	0.587319	1.01e-05	FAM222B	family with sequence similarity 222 member B
ENSG00000173200	-0.504056	0.0205325	PARP15	poly(ADP-ribose) polymerase family member 15
ENSG00000173208	-1.24438	0.00196347	ABCD2	ATP binding cassette subfamily D member 2
ENSG00000173264	0.580629	7.73e-05	GPR137	G protein-coupled receptor 137
ENSG00000173369	0.853752	0.000348813	C1QB	complement C1q B chain
ENSG00000173542	-0.548515	8.98e-06	MOB1B	MOB kinase activator 1B
ENSG00000173559	-0.513391	0.000167355	NABP1	nucleic acid binding protein 1
ENSG00000173578	0.659733	0.0397834	XCR1	X-C motif chemokine receptor 1
ENSG00000173581	0.639857	1.32e-05	CCDC106	coiled-coil domain containing 106
ENSG00000173597	-0.983255	0.0118328	SULT1B1	sulfotransferase family 1B member 1
ENSG00000173611	-0.717312	5.42e-08	SCAI	suppressor of cancer cell invasion
ENSG00000173641	0.503496	0.00185591	HSPB7	heat shock protein family B (small) member 7
ENSG00000173674	-0.800365	3.04e-07	EIF1AX	eukaryotic translation initiation factor 1A X-linked
ENSG00000173705	-0.516866	0.0557871	SUSD5	sushi domain containing 5
ENSG00000173762	0.502549	0.0793981	CD7	CD7 molecule
ENSG00000173801	0.696041	3.19e-05	JUP	junction plakoglobin
ENSG00000173868	0.600413	0.0223111	PHOSPHO1	phosphoethanolamine/phosphocholine phosphatase
ENSG00000173930	-0.917562	0.000222655	SLCO4C1	solute carrier organic anion transporter family member 4C1
ENSG00000174010	-0.526002	7.93e-05	KLHL15	kelch like family member 15
ENSG00000174032	-0.513131	0.000941575	SLC25A30	solute carrier family 25 member 30
ENSG00000174123	-1.0033	0.00321647	TLR10	toll like receptor 10
ENSG00000174276	0.534823	0.00279205	ZNHIT2	zinc finger HIT-type containing 2
ENSG00000174326	0.593222	0.0081997	SLC16A11	solute carrier family 16 member 11
ENSG00000174332	0.854856	0.0104752	GLIS1	GLIS family zinc finger 1
ENSG00000174442	-0.52125	3.96e-06	ZWILCH	zwilch kinetochore protein
ENSG00000174527	-1.02929	0.00592764	MYO1H	myosin IH
ENSG00000174599	-0.693181	0.000777764	TRAM1L1	translocation associated membrane protein 1 like 1
ENSG00000174611	0.509563	0.0191352	KY	kyphoscoliosis peptidase
ENSG00000174680	-0.704789	0.0371363	GRIK1-AS1	GRIK1 antisense RNA 1
ENSG00000174738	-0.521816	4.74e-06	NR1D2	nuclear receptor subfamily 1 group D member 2
ENSG00000174740	-0.504599	0.00296317	PABPC5	poly(A) binding protein cytoplasmic 5
ENSG00000174807	0.545706	0.043408	CD248	CD248 molecule
ENSG00000174842	-0.818605	3.42e-07	GLMN	glomulin, FKBP associated protein
ENSG00000174844	-0.697794	0.00339803	DNAH12	dynein axonemal heavy chain 12
ENSG00000174871	0.69446	0.00812284	CNIH2	cornichon family AMPA receptor auxiliary protein 2
ENSG00000174885	0.761706	0.0888321	NLRP6	NLR family pyrin domain containing 6
ENSG00000174903	0.521929	0.00016362	RAB1B	RAB1B, member RAS oncogene family
ENSG00000174938	0.537599	0.00152573	SEZ6L2	seizure related 6 homolog like 2
ENSG00000174977	-1.15447	2.44e-07		poly(A) binding protein interacting protein 1 (PAIP1) pseudogene
ENSG00000175054	-0.5174	1.04e-06	ATR	ATR serine/threonine kinase
ENSG00000175063	0.665091	0.0174203	UBE2C	ubiquitin conjugating enzyme E2 C
ENSG00000175073	-0.575875	4.05e-06	VCPIP1	valosin containing protein interacting protein 1
ENSG00000175084	0.519238	1.67e-05	DES	desmin
ENSG00000175087	-0.645564	1.38e-07	PDIK1L	PDLIM1 interacting kinase 1 like
ENSG00000175221	0.621242	0.000133428	MED16	mediator complex subunit 16
ENSG00000175264	0.65508	0.000144681	CHST1	carbohydrate sulfotransferase 1
ENSG00000175274	0.541457	0.00055686	TP53I11	tumor protein p53 inducible protein 11
ENSG00000175305	-0.651701	0.000374108	CCNE2	cyclin E2
ENSG00000175505	0.500601	0.0140138	CLCF1	cardiotrophin like cytokine factor 1
ENSG00000175548	-0.772983	5.22e-06	ALG10B	ALG10B, alpha-1,2-glucosyltransferase
ENSG00000175550	0.548909	0.000108813	DRAP1	DR1 associated protein 1
ENSG00000175602	0.535574	0.0097418	CCDC85B	coiled-coil domain containing 85B
ENSG00000175606	-1.03205	0.000624002	TMEM70	transmembrane protein 70
ENSG00000175699	0.656127	0.0464004	CCDC197	coiled-coil domain containing 197
ENSG00000175741	-0.523006	0.00061925	RWDD4P2	RWD domain containing 4 pseudogene 2
ENSG00000175832	1.29977	0.0224502	ETV4	ETS variant 4
ENSG00000175893	-0.788237	1.38e-07	ZDHHC21	zinc finger DHHC-type containing 21
ENSG00000175984	-0.516533	0.000228313	DENND2C	DENN domain containing 2C
ENSG00000176018	-0.525044	1.33e-06	LYSMD3	LysM domain containing 3
ENSG00000176083	1.23995	0.00273547	ZNF683	zinc finger protein 683
ENSG00000176182	0.530714	7.62e-05	MYPOP	Myb related transcription factor, partner of profilin
ENSG00000176222	-0.677849	0.000322658	ZNF404	zinc finger protein 404
ENSG00000176383	-0.81617	0.012562	B3GNT4	UDP-GlcNAc:betaGal beta-1,3-N-acetylglucosaminyltransferase 4
ENSG00000176387	0.552637	0.0259465	HSD11B2	hydroxysteroid 11-beta dehydrogenase 2
ENSG00000176396	-0.563812	1.98e-06	EID2	EP300 interacting inhibitor of differentiation 2
ENSG00000176401	-0.524184	9.79e-07	EID2B	EP300 interacting inhibitor of differentiation 2B
ENSG00000176428	0.500723	0.00229769	VPS37D	VPS37D, ESCRT-I subunit
ENSG00000176490	0.735153	0.0354562	DIRAS1	DIRAS family GTPase 1
ENSG00000176595	-0.52044	0.000685831	KBTBD11	kelch repeat and BTB domain containing 11
ENSG00000176697	-0.870304	0.080326	BDNF	brain derived neurotrophic factor
ENSG00000176853	-0.777493	5.53e-08	FAM91A1	family with sequence similarity 91 member A1
ENSG00000176933	0.596382	0.0203919	TOB2P1	transducer of ERBB2, 2 pseudogene 1
ENSG00000176973	0.586481	1.57e-05	FAM89B	family with sequence similarity 89 member B
ENSG00000176978	0.543679	0.000905601	DPP7	dipeptidyl peptidase 7
ENSG00000177034	-0.714828	1.75e-05	MTX3	metaxin 3
ENSG00000177045	0.523334	0.00191147	SIX5	SIX homeobox 5
ENSG00000177103	0.638363	0.000188047	DSCAML1	DS cell adhesion molecule like 1
ENSG00000177169	0.61528	6.96e-05	ULK1	unc-51 like autophagy activating kinase 1
ENSG00000177191	0.717414	0.000161021	B3GNT8	UDP-GlcNAc:betaGal beta-1,3-N-acetylglucosaminyltransferase 8
ENSG00000177303	0.547867	0.00063867	CASKIN2	CASK interacting protein 2
ENSG00000177335	0.66057	2.1e-06	C8orf31	chromosome 8 open reading frame 31 (putative)
ENSG00000177374	0.598647	0.000502414	HIC1	HIC ZBTB transcriptional repressor 1
ENSG00000177425	-0.670547	3.79e-05	PAWR	pro-apoptotic WT1 regulator
ENSG00000177464	0.544339	0.000463313	GPR4	G protein-coupled receptor 4
ENSG00000177483	-0.530815	0.000785949	RBM44	RNA binding motif protein 44
ENSG00000177565	-0.565264	6.79e-07	TBL1XR1	transducin beta like 1 X-linked receptor 1
ENSG00000177595	0.512462	0.00121116	PIDD1	p53-induced death domain protein 1
ENSG00000177599	-0.50855	7.2e-05	ZNF491	zinc finger protein 491
ENSG00000177666	0.688027	3.42e-05	PNPLA2	patatin like phospholipase domain containing 2
ENSG00000177685	0.536337	0.00136515	CRACR2B	calcium release activated channel regulator 2B
ENSG00000177707	-0.500194	3.26e-05	NECTIN3	nectin cell adhesion molecule 3
ENSG00000177853	-0.548538	9.28e-07	ZNF518A	zinc finger protein 518A
ENSG00000177888	-0.976756	5.13e-08	ZBTB41	zinc finger and BTB domain containing 41
ENSG00000177989	0.720945	2.1e-05	ODF3B	outer dense fiber of sperm tails 3B
ENSG00000177990	-0.833141	0.000273999	DPY19L2	dpy-19 like 2
ENSG00000178053	-0.522186	0.00581611	MLF1	myeloid leukemia factor 1
ENSG00000178074	-0.597232	0.000133428	C2orf69	chromosome 2 open reading frame 69
ENSG00000178075	-0.915978	0.000714108	GRAMD1C	GRAM domain containing 1C
ENSG00000178115	-0.538376	0.0932658	GOLGA8Q	golgin A8 family member Q
ENSG00000178209	0.614346	0.000249588	PLEC	plectin
ENSG00000178719	0.547091	1.5e-05	GRINA	glutamate ionotropic receptor NMDA type subunit associated protein 1
ENSG00000178723	0.564626	0.0236652	GLULP4	glutamate-ammonia ligase pseudogene 4
ENSG00000178734	-0.75085	0.0331462	LMO7DN	LMO7 downstream neighbor
ENSG00000178752	0.54725	0.00981368	ERFE	erythroferrone
ENSG00000178803	0.60414	0.042389	ADORA2A-AS1	ADORA2A antisense RNA 1
ENSG00000178852	-0.753887	0.000169108	EFCAB13	EF-hand calcium binding domain 13
ENSG00000178951	0.609259	3.36e-05	ZBTB7A	zinc finger and BTB domain containing 7A
ENSG00000178966	-0.621896	4.44e-06	RMI1	RecQ mediated genome instability 1
ENSG00000179066	0.798349	0.00658597		novel transcript
ENSG00000179094	0.532024	0.000792038	PER1	period circadian regulator 1
ENSG00000179101	0.606573	0.00158497		H3 histone, family 3B (H3.3B) (H3F3B) pseudogene
ENSG00000179262	0.539496	0.00036688	RAD23A	RAD23 homolog A, nucleotide excision repair protein
ENSG00000179342	0.798593	0.0113615		guanine nucleotide binding protein (G protein), alpha 11 (Gq class) (GNA11) pseudogene
ENSG00000179387	-0.643928	5.42e-08	ELMOD2	ELMO domain containing 2
ENSG00000179403	0.564016	0.00143149	VWA1	von Willebrand factor A domain containing 1
ENSG00000179454	-0.859757	1.84e-07	KLHL28	kelch like family member 28
ENSG00000179528	0.598259	0.0191805	LBX2	ladybird homeobox 2
ENSG00000179588	0.774671	0.000509943	ZFPM1	zinc finger protein, FOG family member 1
ENSG00000179750	-0.78361	0.073378	APOBEC3B	apolipoprotein B mRNA editing enzyme catalytic subunit 3B
ENSG00000179772	0.532156	0.0187196	FOXS1	forkhead box S1
ENSG00000179855	0.630835	7.66e-05	GIPC3	GIPC PDZ domain containing family member 3
ENSG00000179862	0.793657	0.000188655	CITED4	Cbp/p300 interacting transactivator with Glu/Asp rich carboxy-terminal domain 4
ENSG00000179914	-3.35563	0.000812665	ITLN1	intelectin 1
ENSG00000179954	0.600104	0.00887519	SSC5D	scavenger receptor cysteine rich family member with 5 domains
ENSG00000180008	-0.570402	7.14e-06	SOCS4	suppressor of cytokine signaling 4
ENSG00000180044	-0.983922	0.00886141	C3orf80	chromosome 3 open reading frame 80
ENSG00000180061	0.515922	0.0761293	TMEM150B	transmembrane protein 150B
ENSG00000180113	-0.716137	1.49e-05	TDRD6	tudor domain containing 6
ENSG00000180139	-0.981906	0.0613705	ACTA2-AS1	ACTA2 antisense RNA 1
ENSG00000180190	-0.777388	1.31e-06	TDRP	testis development related protein
ENSG00000180245	-0.58807	0.03087	RRH	retinal pigment epithelium-derived rhodopsin homolog
ENSG00000180257	-0.507271	0.00717893	ZNF816	zinc finger protein 816
ENSG00000180279	0.770837	0.00613876	LINC01869	long intergenic non-protein coding RNA 1869
ENSG00000180340	0.724377	0.0162804	FZD2	frizzled class receptor 2
ENSG00000180488	-0.52046	7.31e-06	MIGA1	mitoguardin 1
ENSG00000180537	-0.607446	0.0640539	RNF182	ring finger protein 182
ENSG00000180549	0.586856	0.0909046	FUT7	fucosyltransferase 7
ENSG00000180638	1.04302	0.0143967	SLC47A2	solute carrier family 47 member 2
ENSG00000180694	-0.646949	0.000188047	TMEM64	transmembrane protein 64
ENSG00000180773	-0.660983	6.72e-07	SLC36A4	solute carrier family 36 member 4
ENSG00000180776	-0.594008	4.49e-05	ZDHHC20	zinc finger DHHC-type containing 20
ENSG00000180900	0.522067	0.000879203	SCRIB	scribbled planar cell polarity protein
ENSG00000180998	-0.710945	4.39e-05	GPR137C	G protein-coupled receptor 137C
ENSG00000181016	-0.540101	9.66e-06	LSMEM1	leucine rich single-pass membrane protein 1
ENSG00000181036	0.514804	0.0851975	FCRL6	Fc receptor like 6
ENSG00000181092	-1.01944	0.0828073	ADIPOQ	adiponectin, C1Q and collagen domain containing
ENSG00000181222	0.577628	6.8e-05	POLR2A	RNA polymerase II subunit A
ENSG00000181291	0.787477	0.0432742	TMEM132E	transmembrane protein 132E
ENSG00000181374	0.739939	0.0908022	CCL13	C-C motif chemokine ligand 13
ENSG00000181408	0.597738	0.0896861	UTS2R	urotensin 2 receptor
ENSG00000181444	0.608258	0.00240541	ZNF467	zinc finger protein 467
ENSG00000181450	-0.568205	3.92e-06	ZNF678	zinc finger protein 678
ENSG00000181544	-0.599667	0.0169504	FANCB	FA complementation group B
ENSG00000181690	-0.770595	0.000504345	PLAG1	PLAG1 zinc finger
ENSG00000181773	0.67776	0.0448436	GPR3	G protein-coupled receptor 3
ENSG00000181781	0.535903	0.0548322	ODF3L2	outer dense fiber of sperm tails 3 like 2
ENSG00000181885	-0.505408	0.027756	CLDN7	claudin 7
ENSG00000181904	-0.704882	6.54e-08	C5orf24	chromosome 5 open reading frame 24
ENSG00000182000	-0.771236	0.0403681	PPIAP73	peptidylprolyl isomerase A pseudogene 73
ENSG00000182004	-1.05306	4.52e-08	SNRPE	small nuclear ribonucleoprotein polypeptide E
ENSG00000182010	-0.961528	0.0179537	RTKN2	rhotekin 2
ENSG00000182093	-0.540952	3.05e-06	WRB	tryptophan rich basic protein
ENSG00000182095	0.530811	0.000264745	TNRC18	trinucleotide repeat containing 18
ENSG00000182103	0.792209	0.000595374	FAM181B	family with sequence similarity 181 member B
ENSG00000182162	0.533607	0.000643843	P2RY8	P2Y receptor family member 8
ENSG00000182175	0.641389	0.000140411	RGMA	repulsive guidance molecule BMP co-receptor a
ENSG00000182220	-0.56858	3.78e-06	ATP6AP2	ATPase H+ transporting accessory protein 2
ENSG00000182308	-0.622481	9.18e-05	DCAF4L1	DDB1 and CUL4 associated factor 4 like 1
ENSG00000182359	-0.708761	6.68e-07	KBTBD3	kelch repeat and BTB domain containing 3
ENSG00000182379	0.603254	0.0390592	NXPH4	neurexophilin 4
ENSG00000182389	-0.767306	0.000103438	CACNB4	calcium voltage-gated channel auxiliary subunit beta 4
ENSG00000182484	0.589081	0.00194035	WASH6P	WAS protein family homolog 6, pseudogene
ENSG00000182487	0.60758	0.011066	NCF1B	neutrophil cytosolic factor 1B pseudogene
ENSG00000182566	0.590705	0.090838	CLEC4G	C-type lectin domain family 4 member G
ENSG00000182759	0.607581	0.00515444	MAFA	MAF bZIP transcription factor A
ENSG00000182768	0.648017	0.000240372	NGRN	neugrin, neurite outgrowth associated
ENSG00000182782	-0.811387	0.0909133	HCAR2	hydroxycarboxylic acid receptor 2
ENSG00000182795	0.59305	0.000137463	C1orf116	chromosome 1 open reading frame 116
ENSG00000182798	-0.617506	0.0247673	MAGEB17	MAGE family member B17
ENSG00000182809	0.512458	0.00475315	CRIP2	cysteine rich protein 2
ENSG00000182836	-0.587182	0.0298872	PLCXD3	phosphatidylinositol specific phospholipase C X domain containing 3
ENSG00000182853	1.02365	0.0913731	VMO1	vitelline membrane outer layer 1 homolog
ENSG00000182873	0.531417	0.00804172	PRKCZ-AS1	PRKCZ antisense RNA 1
ENSG00000182950	0.83117	0.0176506	ODF3L1	outer dense fiber of sperm tails 3 like 1
ENSG00000183032	-0.521451	0.0013097	SLC25A21	solute carrier family 25 member 21
ENSG00000183117	-0.851635	0.0138244	CSMD1	CUB and Sushi multiple domains 1
ENSG00000183153	0.700354	0.000666015	GJD3	gap junction protein delta 3
ENSG00000183347	1.23882	0.034188	GBP6	guanylate binding protein family member 6
ENSG00000183397	0.530703	0.0143768	C19orf71	chromosome 19 open reading frame 71
ENSG00000183458	0.615059	0.0105048		polycystic kidney disease 1 (autosomal dominant) (PKD1) pseudogene
ENSG00000183479	0.68922	0.0046269	TREX2	three prime repair exonuclease 2
ENSG00000183604	-0.521309	0.00152715	SMG1P5	SMG1 pseudogene 5
ENSG00000183615	0.523954	0.00221591	FAM167B	family with sequence similarity 167 member B
ENSG00000183625	-0.545819	0.0526137	CCR3	C-C motif chemokine receptor 3
ENSG00000183662	-0.799455	0.0481982	FAM19A1	family with sequence similarity 19 member A1, C-C motif chemokine like
ENSG00000183695	-1.01454	0.0152293	MRGPRX2	MAS related GPR family member X2
ENSG00000183747	-0.981305	0.0527396	ACSM2A	acyl-CoA synthetase medium chain family member 2A
ENSG00000183775	-0.908521	0.0107889	KCTD16	potassium channel tetramerization domain containing 16
ENSG00000183779	0.531179	0.000102759	ZNF703	zinc finger protein 703
ENSG00000183793	0.869492	0.0208551	NPIPA5	nuclear pore complex interacting protein family member A5
ENSG00000183798	0.612139	0.0289933	EMILIN3	elastin microfibril interfacer 3
ENSG00000183873	0.793334	0.0157416	SCN5A	sodium voltage-gated channel alpha subunit 5
ENSG00000183918	-0.583533	0.089315	SH2D1A	SH2 domain containing 1A
ENSG00000183960	-0.548124	0.038459	KCNH8	potassium voltage-gated channel subfamily H member 8
ENSG00000183963	0.550344	9.35e-06	SMTN	smoothelin
ENSG00000184160	0.529109	0.00101812	ADRA2C	adrenoceptor alpha 2C
ENSG00000184163	0.673304	0.00240541	C1QTNF12	C1q and TNF related 12
ENSG00000184206	-0.6971	0.0051315	GOLGA6L4	golgin A6 family-like 4
ENSG00000184224	0.76375	0.00408033	C11orf72	chromosome 11 open reading frame 72 (putative)
ENSG00000184232	0.51958	0.00660166	OAF	out at first homolog
ENSG00000184277	-0.503434	5.68e-06	TM2D3	TM2 domain containing 3
ENSG00000184363	0.530766	0.0842364	PKP3	plakophilin 3
ENSG00000184368	-0.57125	0.0783817	MAP7D2	MAP7 domain containing 2
ENSG00000184408	-0.631786	0.00294853	KCND2	potassium voltage-gated channel subfamily D member 2
ENSG00000184436	0.502139	0.00214658	THAP7	THAP domain containing 7
ENSG00000184451	0.54393	0.00392938	CCR10	C-C motif chemokine receptor 10
ENSG00000184515	-0.799231	0.00190332	BEX5	brain expressed X-linked 5
ENSG00000184545	0.539686	0.0108868	DUSP8	dual specificity phosphatase 8
ENSG00000184564	-0.586174	0.0401053	SLITRK6	SLIT and NTRK like family member 6
ENSG00000184613	-0.534677	0.0398814	NELL2	neural EGFL like 2
ENSG00000184669	0.829164	0.000741738	OR7E14P	olfactory receptor family 7 subfamily E member 14 pseudogene
ENSG00000184743	-0.566779	2.01e-05	ATL3	atlastin GTPase 3
ENSG00000184786	0.530571	0.00494482	TCTE3	t-complex-associated-testis-expressed 3
ENSG00000184828	0.55646	0.00455916	ZBTB7C	zinc finger and BTB domain containing 7C
ENSG00000184923	0.595886	0.0776711	NUTM2A	NUT family member 2A
ENSG00000184967	0.597291	0.000422899	NOC4L	nucleolar complex associated 4 homolog
ENSG00000185028	0.524306	0.00123943	LRRC14B	leucine rich repeat containing 14B
ENSG00000185088	-0.58159	5.92e-06	RPS27L	ribosomal protein S27 like
ENSG00000185101	0.626758	0.0226878	ANO9	anoctamin 9
ENSG00000185133	0.6367	0.00207119	INPP5J	inositol polyphosphate-5-phosphatase J
ENSG00000185222	-0.530541	0.000327725	TCEAL9	transcription elongation factor A like 9
ENSG00000185236	0.598955	8.85e-05	RAB11B	RAB11B, member RAS oncogene family
ENSG00000185245	0.593043	0.0503819	GP1BA	glycoprotein Ib platelet subunit alpha
ENSG00000185272	-0.591721	0.0710554	RBM11	RNA binding motif protein 11
ENSG00000185340	0.529521	0.00280211	GAS2L1	growth arrest specific 2 like 1
ENSG00000185507	0.599938	0.00171662	IRF7	interferon regulatory factor 7
ENSG00000185559	0.630995	0.0103672	DLK1	delta like non-canonical Notch ligand 1
ENSG00000185633	0.639212	2.55e-05	NDUFA4L2	NDUFA4, mitochondrial complex associated like 2
ENSG00000185641	0.647276	0.0016056		ribosomal protein S25 (RPS25) pseudogene
ENSG00000185658	-0.546211	7.33e-07	BRWD1	bromodomain and WD repeat domain containing 1
ENSG00000185669	0.585182	0.00881846	SNAI3	snail family transcriptional repressor 3
ENSG00000185689	-0.914435	0.0860244	C6orf201	chromosome 6 open reading frame 201
ENSG00000185697	-0.668663	9.13e-06	MYBL1	MYB proto-oncogene like 1
ENSG00000185736	2.46004	5.14e-05	ADARB2	adenosine deaminase, RNA specific B2 (inactive)
ENSG00000185839	0.709925	0.00154192		adenylate kinase 2 (AK2) pseudogene
ENSG00000185847	0.545181	0.00638642	LINC01405	long intergenic non-protein coding RNA 1405
ENSG00000185864	0.566559	0.000130046	NPIPB4	nuclear pore complex interacting protein family member B4
ENSG00000185955	0.668213	0.0397617	C7orf61	chromosome 7 open reading frame 61
ENSG00000186017	-0.574585	1.14e-06	ZNF566	zinc finger protein 566
ENSG00000186020	-0.524932	1.16e-06	ZNF529	zinc finger protein 529
ENSG00000186105	-1.92828	4.54e-05	LRRC70	leucine rich repeat containing 70
ENSG00000186106	-0.562273	6.96e-06	ANKRD46	ankyrin repeat domain 46
ENSG00000186111	0.622642	3.85e-05	PIP5K1C	phosphatidylinositol-4-phosphate 5-kinase type 1 gamma
ENSG00000186174	0.558725	0.00203863	BCL9L	B cell CLL/lymphoma 9 like
ENSG00000186265	-0.544753	0.0894946	BTLA	B and T lymphocyte associated
ENSG00000186310	-0.887016	4.35e-05	NAP1L3	nucleosome assembly protein 1 like 3
ENSG00000186462	-0.601176	0.000107136	NAP1L2	nucleosome assembly protein 1 like 2
ENSG00000186472	-0.57794	0.0529176	PCLO	piccolo presynaptic cytomatrix protein
ENSG00000186523	0.674972	0.00282346	FAM86B1	family with sequence similarity 86 member B1
ENSG00000186704	0.640637	0.010871	DTX2P1	DTX2 pseudogene 1
ENSG00000186714	-1.15972	0.026795	CCDC73	coiled-coil domain containing 73
ENSG00000186743	0.978839	0.00446473	TPI1P3	triosephosphate isomerase 1 pseudogene 3
ENSG00000186767	-0.657768	1.37e-05	SPIN4	spindlin family member 4
ENSG00000186810	0.95935	0.00336506	CXCR3	C-X-C motif chemokine receptor 3
ENSG00000186827	0.799904	0.000379094	TNFRSF4	TNF receptor superfamily member 4
ENSG00000186891	1.09982	0.00749458	TNFRSF18	TNF receptor superfamily member 18
ENSG00000186907	0.630238	0.00154638	RTN4RL2	reticulon 4 receptor like 2
ENSG00000186908	-0.765495	1.12e-07	ZDHHC17	zinc finger DHHC-type containing 17
ENSG00000186940	0.597451	0.00280298	CHCHD2P9	coiled-coil-helix-coiled-coil-helix domain containing 2 pseudogene 9
ENSG00000186952	-0.526848	0.0172242	TMEM232	transmembrane protein 232
ENSG00000187013	0.682859	0.0454793	C17orf82	chromosome 17 open reading frame 82
ENSG00000187048	0.552624	0.0136093	CYP4A11	cytochrome P450 family 4 subfamily A member 11
ENSG00000187123	-0.698454	0.0275922	LYPD6	LY6/PLAUR domain containing 6
ENSG00000187186	0.512468	0.00153977		uncharacterized LOC730098
ENSG00000187193	0.522042	0.0103039	MT1X	metallothionein 1X
ENSG00000187504	0.78416	0.021028	RPL7P48	ribosomal protein L7 pseudogene 48
ENSG00000187513	0.560721	6.4e-05	GJA4	gap junction protein alpha 4
ENSG00000187581	-0.783418	0.0438645	COX8C	cytochrome c oxidase subunit 8C
ENSG00000187624	0.522886	0.0895782	C17orf97	chromosome 17 open reading frame 97
ENSG00000187642	0.509471	0.00336506	PERM1	PPARGC1 and ESRR induced regulator, muscle 1
ENSG00000187735	-0.528504	1.48e-06	TCEA1	transcription elongation factor A1
ENSG00000187796	0.519323	0.0134425	CARD9	caspase recruitment domain family member 9
ENSG00000187838	0.718252	0.00932502	PLSCR3	phospholipid scramblase 3
ENSG00000187889	-0.649605	0.0899772	FYB2	FYN binding protein 2
ENSG00000187905	-0.751346	0.0684516	LRRC74B	leucine rich repeat containing 74B
ENSG00000187950	-0.771174	0.000837173	OVCH1	ovochymase 1
ENSG00000187957	-1.20722	0.000176799	DNER	delta/notch like EGF repeat containing
ENSG00000187987	-0.674787	0.0178475	ZSCAN23	zinc finger and SCAN domain containing 23
ENSG00000188157	0.554763	0.000882583	AGRN	agrin
ENSG00000188158	-0.550853	0.00251784	NHS	NHS actin remodeling regulator
ENSG00000188167	-0.505813	0.0200751	TMPPE	transmembrane protein with metallophosphoesterase domain
ENSG00000188211	-0.805109	0.00437781	NCR3LG1	natural killer cell cytotoxicity receptor 3 ligand 1
ENSG00000188305	0.70899	0.031988	PEAK3	PEAK family member 3
ENSG00000188321	-0.620554	3.02e-05	ZNF559	zinc finger protein 559
ENSG00000188338	0.616273	0.000444398	SLC38A3	solute carrier family 38 member 3
ENSG00000188389	1.17592	0.0196375	PDCD1	programmed cell death 1
ENSG00000188451	0.970855	0.00193593	SRP72P2	signal recognition particle 72 pseudogene 2
ENSG00000188459	0.959678	0.000231592	WASF4P	WAS protein family member 4, pseudogene
ENSG00000188488	0.786054	0.0582292	SERPINA5	serpin family A member 5
ENSG00000188512	0.507644	0.0375257		cytochrome c, somatic (CYCS) pseudogene
ENSG00000188536	0.676545	0.0872065	HBA2	hemoglobin subunit alpha 2
ENSG00000188566	0.521363	0.00256645	NDOR1	NADPH dependent diflavin oxidoreductase 1
ENSG00000188599	0.560794	0.000950723	NPIPP1	nuclear pore complex interacting protein pseudogene 1
ENSG00000188611	0.637808	0.0301191	ASAH2	N-acylsphingosine amidohydrolase 2
ENSG00000188647	-0.72549	7.36e-08	PTAR1	protein prenyltransferase alpha subunit repeat containing 1
ENSG00000188681	0.919343	0.0011773	TEKT4P2	tektin 4 pseudogene 2
ENSG00000188725	-0.512312	1.57e-05	SMIM15	small integral membrane protein 15
ENSG00000188730	-0.623756	0.0518913	VWC2	von Willebrand factor C domain containing 2
ENSG00000188732	-0.831573	1.42e-06	FAM221A	family with sequence similarity 221 member A
ENSG00000188765	0.645718	0.0417505	TMSB4XP2	TMSB4X pseudogene 2
ENSG00000188783	0.561773	0.0133898	PRELP	proline and arginine rich end leucine rich repeat protein
ENSG00000188820	-0.857197	0.00106638	CALHM6	calcium homeostasis modulator family member 6
ENSG00000188906	-0.599251	2.22e-05	LRRK2	leucine rich repeat kinase 2
ENSG00000188931	-2.00432	0.00142196	CFAP126	cilia and flagella associated protein 126
ENSG00000189014	-0.962754	0.00103726	SHLD2P3	shieldin complex subunit 2 pseudogene 3
ENSG00000189045	-1.07292	0.00449788	ANKDD1B	ankyrin repeat and death domain containing 1B
ENSG00000189058	0.553654	0.00771774	APOD	apolipoprotein D
ENSG00000189195	-0.764157	0.0179406	BTBD8	BTB domain containing 8
ENSG00000189316	0.822134	0.00834079		uncharacterized LOC441239
ENSG00000189366	-0.905856	8.59e-05	ALG1L	ALG1, chitobiosyldiphosphodolichol beta-mannosyltransferase like
ENSG00000189376	-0.589342	0.000276014	C8orf76	chromosome 8 open reading frame 76
ENSG00000196092	0.736123	4.35e-05	PAX5	paired box 5
ENSG00000196110	-0.505507	0.000833993	ZNF699	zinc finger protein 699
ENSG00000196151	-0.545396	3.06e-05	WDSUB1	WD repeat, sterile alpha motif and U-box domain containing 1
ENSG00000196172	-0.71691	0.000272135	ZNF681	zinc finger protein 681
ENSG00000196183	0.865596	0.0067828	RPS2P4	ribosomal protein S2 pseudogene 4
ENSG00000196335	-0.958501	0.00137819	STK31	serine/threonine kinase 31
ENSG00000196381	-0.774445	6.79e-05	ZNF781	zinc finger protein 781
ENSG00000196388	0.531448	6.74e-05	INCA1	inhibitor of CDK, cyclin A1 interacting protein 1
ENSG00000196453	0.543875	5.3e-05	ZNF777	zinc finger protein 777
ENSG00000196466	-0.566418	4.23e-05	ZNF799	zinc finger protein 799
ENSG00000196498	0.718375	8.91e-05	NCOR2	nuclear receptor corepressor 2
ENSG00000196531	0.584418	0.000220963	NACA	nascent polypeptide associated complex subunit alpha
ENSG00000196557	0.51046	0.0097144	CACNA1H	calcium voltage-gated channel subunit alpha1 H
ENSG00000196565	-1.76104	0.00240278	HBG2	hemoglobin subunit gamma 2
ENSG00000196576	0.524645	0.00223906	PLXNB2	plexin B2
ENSG00000196604	1.21156	0.00139494	POTEF	POTE ankyrin domain family member F
ENSG00000196642	0.504092	0.000130092	RABL6	RAB, member RAS oncogene family like 6
ENSG00000196757	-0.614252	3.08e-06	ZNF700	zinc finger protein 700
ENSG00000196811	1.10663	0.000231592	CHRNG	cholinergic receptor nicotinic gamma subunit
ENSG00000196911	-0.500489	1.32e-05	KPNA5	karyopherin subunit alpha 5
ENSG00000196923	0.697378	0.000363816	PDLIM7	PDZ and LIM domain 7
ENSG00000196937	-0.576646	4.96e-07	FAM3C	family with sequence similarity 3 member C
ENSG00000196950	-0.692331	6.68e-07	SLC39A10	solute carrier family 39 member 10
ENSG00000196951	-0.532233	0.00276125	SCOC-AS1	SCOC antisense RNA 1
ENSG00000197045	-0.883442	5.53e-08	GMFB	glia maturation factor beta
ENSG00000197050	-0.569319	3.42e-06	ZNF420	zinc finger protein 420
ENSG00000197056	-0.588962	5.13e-08	ZMYM1	zinc finger MYM-type containing 1
ENSG00000197083	-0.865588	0.000279063	ZNF300P1	zinc finger protein 300 pseudogene 1
ENSG00000197085	-0.660237	0.008199	NPSR1-AS1	NPSR1 antisense RNA 1
ENSG00000197121	-0.716277	4.52e-08	PGAP1	post-GPI attachment to proteins 1
ENSG00000197147	-0.579014	3.13e-05	LRRC8B	leucine rich repeat containing 8 VRAC subunit B
ENSG00000197165	0.540464	0.0142757	SULT1A2	sulfotransferase family 1A member 2
ENSG00000197223	-0.531668	1.06e-06	C1D	C1D nuclear receptor corepressor
ENSG00000197253	0.624764	0.0242175	TPSB2	tryptase beta 2 (gene/pseudogene)
ENSG00000197406	0.602879	0.00199325	DIO3	iodothyronine deiodinase 3
ENSG00000197483	0.71091	0.000463022	ZNF628	zinc finger protein 628
ENSG00000197520	0.902057	0.000184729	FAM177B	family with sequence similarity 177 member B
ENSG00000197530	0.522891	0.000983664	MIB2	mindbomb E3 ubiquitin protein ligase 2
ENSG00000197558	0.561644	0.00495724	SSPO	SCO-spondin
ENSG00000197561	0.595367	0.019943	ELANE	elastase, neutrophil expressed
ENSG00000197562	0.502805	9.32e-05	RAB40C	RAB40C, member RAS oncogene family
ENSG00000197563	-0.525319	2.23e-06	PIGN	phosphatidylinositol glycan anchor biosynthesis class N
ENSG00000197584	-0.53443	0.0996288	KCNMB2	potassium calcium-activated channel subfamily M regulatory beta subunit 2
ENSG00000197601	-0.783486	4.52e-08	FAR1	fatty acyl-CoA reductase 1
ENSG00000197713	-0.512031	5.84e-06	RPE	ribulose-5-phosphate-3-epimerase
ENSG00000197728	0.507606	0.00310355	RPS26	ribosomal protein S26
ENSG00000197748	-0.564299	0.0671993	CFAP43	cilia and flagella associated protein 43
ENSG00000197766	0.553886	0.026398	CFD	complement factor D
ENSG00000197776	-0.63397	3.31e-07	KLHDC1	kelch domain containing 1
ENSG00000197780	-0.556508	4.18e-05	TAF13	TATA-box binding protein associated factor 13
ENSG00000197782	-0.690898	3.38e-06	ZNF780A	zinc finger protein 780A
ENSG00000197822	-1.10009	0.00208173	OCLN	occludin
ENSG00000197847	0.57996	0.00263504	SLC22A20P	solute carrier family 22 member 20, pseudogene
ENSG00000197859	0.843771	5.49e-05	ADAMTSL2	ADAMTS like 2
ENSG00000197894	-0.5132	1.69e-05	ADH5	alcohol dehydrogenase 5 (class III), chi polypeptide
ENSG00000197927	-0.666874	0.00181335	C2orf27A	chromosome 2 open reading frame 27A
ENSG00000197980	-0.64871	0.0204941	LEKR1	leucine, glutamate and lysine rich 1
ENSG00000197991	-0.783932	0.00257708
ENSG00000198040	-0.573093	7.14e-05	ZNF84	zinc finger protein 84
ENSG00000198046	-0.651632	0.00161996	ZNF667	zinc finger protein 667
ENSG00000198060	-0.582128	2.64e-06	2019-03-05	membrane associated ring-CH-type finger 5
ENSG00000198088	-1.08	0.0108207	NUP62CL	nucleoporin 62 C-terminal like
ENSG00000198130	-0.559869	0.00055137	HIBCH	3-hydroxyisobutyryl-CoA hydrolase
ENSG00000198142	-0.500984	2.83e-05	SOWAHC	sosondowah ankyrin repeat domain family member C
ENSG00000198162	-0.523104	3.38e-06	MAN1A2	mannosidase alpha class 1A member 2
ENSG00000198168	-0.561171	2.47e-06	SVIP	small VCP interacting protein
ENSG00000198342	-0.555575	0.000136802	ZNF442	zinc finger protein 442
ENSG00000198346	-0.540236	0.000417382	ZNF813	zinc finger protein 813
ENSG00000198380	-0.552317	4.16e-07	GFPT1	glutamine--fructose-6-phosphate transaminase 1
ENSG00000198393	-0.823834	3.25e-05	ZNF26	zinc finger protein 26
ENSG00000198406	-0.595109	0.00463177	BZW1P2	basic leucine zipper and W2 domains 1 pseudogene 2
ENSG00000198420	-0.641951	2.38e-06	TCAF1	TRPM8 channel associated factor 1
ENSG00000198576	0.632427	0.0286818	ARC	activity regulated cytoskeleton associated protein
ENSG00000198624	0.54134	0.000388808	CCDC69	coiled-coil domain containing 69
ENSG00000198626	-0.679067	0.0520121	RYR2	ryanodine receptor 2
ENSG00000198673	-0.575538	0.0107539	FAM19A2	family with sequence similarity 19 member A2, C-C motif chemokine like
ENSG00000198682	-0.540024	0.00081433	PAPSS2	3'-phosphoadenosine 5'-phosphosulfate synthase 2
ENSG00000198707	-0.507852	1.07e-06	CEP290	centrosomal protein 290
ENSG00000198720	0.50256	0.00182028	ANKRD13B	ankyrin repeat domain 13B
ENSG00000198729	-0.612061	1.98e-05	PPP1R14C	protein phosphatase 1 regulatory inhibitor subunit 14C
ENSG00000198744	0.955791	0.00130718	MTCO3P12	MT-CO3 pseudogene 12
ENSG00000198753	0.574009	0.0563618	PLXNB3	plexin B3
ENSG00000198768	0.65553	0.0035074	APCDD1L	APC down-regulated 1 like
ENSG00000198780	-0.808165	0.0140758	FAM169A	family with sequence similarity 169 member A
ENSG00000198816	0.732852	0.000456267	ZNF358	zinc finger protein 358
ENSG00000198829	-0.74745	0.0517748	SUCNR1	succinate receptor 1
ENSG00000198832	0.593511	0.000950723	SELENOM	selenoprotein M
ENSG00000198839	-0.501432	1.37e-05	ZNF277	zinc finger protein 277
ENSG00000198856	-0.616161	2.12e-06	OSTC	oligosaccharyltransferase complex non-catalytic subunit
ENSG00000198865	-0.649111	0.0202372	CCDC152	coiled-coil domain containing 152
ENSG00000198868	2.05809	4.79e-09	MTND4LP30	MT-ND4L pseudogene 30
ENSG00000198892	0.655396	0.000166296	SHISA4	shisa family member 4
ENSG00000198898	-0.679182	3.01e-07	CAPZA2	capping actin protein of muscle Z-line subunit alpha 2
ENSG00000199024	-1.04218	0.00325135	MIR103A2	microRNA 103a-2
ENSG00000199072	-1.11045	0.00467577	MIRLET7F1	microRNA let-7f-1
ENSG00000199094	-1.89403	5.42e-08	MIR30C2	microRNA 30c-2
ENSG00000199133	-1.35952	5.05e-07	MIRLET7D	microRNA let-7d
ENSG00000199226	-0.568375	0.0953837	RNU6-50P	RNA, U6 small nuclear 50, pseudogene
ENSG00000199476	-1.31257	0.000108416
ENSG00000199477	-0.913415	0.0220152	SNORA31	small nucleolar RNA, H/ACA box 31
ENSG00000199691	-0.773999	0.00526256	RN7SKP173	RNA, 7SK small nuclear pseudogene 173
ENSG00000199933	0.587297	0.0634204	RNY1P16	RNA, Ro-associated Y1 pseudogene 16
ENSG00000200170	0.595482	0.000695485
ENSG00000200737	-0.556867	0.0505064
ENSG00000200913	-0.512193	0.0934848	SNORD46	small nucleolar RNA, C/D box 46
ENSG00000202314	-1.5807	0.000280486	SNORD6	small nucleolar RNA, C/D box 6
ENSG00000202343	-1.02196	0.00322363
ENSG00000202415	0.621058	0.00346241	RN7SKP269	RNA, 7SK small nuclear pseudogene 269
ENSG00000203392	0.557338	0.00267521		novel transcript, antisense to CSPG4
ENSG00000203485	0.509179	0.00291458	INF2	inverted formin, FH2 and WH2 domain containing
ENSG00000203668	-0.766415	4.85e-07	CHML	CHM like, Rab escort protein 2
ENSG00000203727	-0.580362	0.0143653	SAMD5	sterile alpha motif domain containing 5
ENSG00000203760	-0.652991	0.000209691	CENPW	centromere protein W
ENSG00000203791	-0.740927	2.27e-07	EEF1AKMT2	EEF1A lysine methyltransferase 2
ENSG00000203943	-0.782329	0.00016653	SAMD13	sterile alpha motif domain containing 13
ENSG00000203952	-0.655929	0.0221531	CCDC160	coiled-coil domain containing 160
ENSG00000204022	-0.612964	0.0892457	LIPJ	lipase family member J
ENSG00000204060	0.809432	0.00120678	FOXO6	forkhead box O6
ENSG00000204099	1.28681	0.000137301	NEU4	neuraminidase 4
ENSG00000204103	0.528137	1.51e-05	MAFB	MAF bZIP transcription factor B
ENSG00000204147	-0.506402	0.00209904	ASAH2B	N-acylsphingosine amidohydrolase 2B
ENSG00000204186	-0.632853	6.52e-06	ZDBF2	zinc finger DBF-type containing 2
ENSG00000204311	-0.541696	9.28e-07	PJVK	pejvakin
ENSG00000204352	0.665632	0.0516781	C9orf129	chromosome 9 open reading frame 129
ENSG00000204370	-0.670318	1.98e-05	SDHD	succinate dehydrogenase complex subunit D
ENSG00000204403	-0.53684	0.015291	CASP12	caspase 12 (gene/pseudogene)
ENSG00000204420	0.515365	0.0192189	MPIG6B	megakaryocyte and platelet inhibitory receptor G6b
ENSG00000204469	0.565698	3e-05	PRRC2A	proline rich coiled-coil 2A
ENSG00000204525	0.523834	0.000483982	HLA-C	major histocompatibility complex, class I, C
ENSG00000204583	0.664426	0.0231235	LRCOL1	leucine rich colipase like 1
ENSG00000204632	0.84392	0.0395198	HLA-G	major histocompatibility complex, class I, G
ENSG00000204673	0.606755	0.00040641	AKT1S1	AKT1 substrate 1
ENSG00000204706	-0.598184	0.000762456	MAMDC2-AS1	MAMDC2 antisense RNA 1
ENSG00000204711	-1.18837	0.00629335	C9orf135	chromosome 9 open reading frame 135
ENSG00000204778	-0.729876	0.0329054	CBWD4P	COBW domain containing 4 pseudogene
ENSG00000204790	-0.84913	1.79e-06		COBW domain containing protein pseudogene
ENSG00000204802	0.704823	0.0203499		novel transcript
ENSG00000204839	0.55587	0.00819311	MROH6	maestro heat like repeat family member 6
ENSG00000204882	0.559526	0.0605407	GPR20	G protein-coupled receptor 20
ENSG00000204894	-2.02765	0.0149237		pseudogene similar to phosphoserine phosphatase (PSPH)
ENSG00000204899	-1.36214	3.63e-09	MZT1	mitotic spindle organizing protein 1
ENSG00000205038	-1.15529	0.0356377	PKHD1L1	PKHD1 like 1
ENSG00000205177	0.606683	0.0262868	C11orf91	chromosome 11 open reading frame 91
ENSG00000205231	0.834324	0.00321622	TTLL10-AS1	TTLL10 antisense RNA 1
ENSG00000205269	-0.563786	5.52e-07	TMEM170B	transmembrane protein 170B
ENSG00000205534	-0.586053	0.0015913	SMG1P2	SMG1 pseudogene 2
ENSG00000205542	-0.612365	8.61e-05	TMSB4X	thymosin beta 4 X-linked
ENSG00000205744	0.631616	0.00630142	DENND1C	DENN domain containing 1C
ENSG00000205746	0.855779	0.00566583		polycystic kidney disease 1 (autosomal dominant) (PKD1) pseudogene
ENSG00000206077	0.618973	0.00315382	ZDHHC11B	zinc finger DHHC-type containing 11B
ENSG00000206150	0.766528	0.00198414	RNASE13	ribonuclease A family member 13 (inactive)
ENSG00000206159	1.29611	0.071722	GYG2P1	glycogenin 2 pseudogene 1
ENSG00000206172	0.738868	0.0723661	HBA1	hemoglobin subunit alpha 1
ENSG00000206432	0.991975	0.00181335	TMEM200C	transmembrane protein 200C
ENSG00000206503	0.593092	7.34e-05	HLA-A	major histocompatibility complex, class I, A
ENSG00000206538	-0.53153	0.000130046	VGLL3	vestigial like family member 3
ENSG00000206559	-0.597976	7.63e-06	ZCWPW2	zinc finger CW-type and PWWP domain containing 2
ENSG00000206634	-0.635575	0.0696129	SNORA22	small nucleolar RNA, H/ACA box 22
ENSG00000206685	-1.57386	0.0416195	RNU6-1189P	RNA, U6 small nuclear 1189, pseudogene
ENSG00000206838	-0.911114	0.0136132	SNORA5A	small nucleolar RNA, H/ACA box 5A
ENSG00000206921	-0.88685	0.00531688	RNU6-481P	RNA, U6 small nuclear 481, pseudogene
ENSG00000206932	0.886235	0.000159968	RNU6-4P	RNA, U6 small nuclear 4, pseudogene
ENSG00000206989	-0.773273	0.0271853	SNORD63	small nucleolar RNA, C/D box 63
ENSG00000206991	-1.28128	0.0108956	RNU6-610P	RNA, U6 small nuclear 610, pseudogene
ENSG00000207067	-0.830014	0.00168096	SNORA72	small nucleolar RNA, H/ACA box 72
ENSG00000207297	-0.768286	0.0365742	SNORD7	small nucleolar RNA, C/D box 7
ENSG00000207357	0.834988	1.49e-05	RNU6-2	RNA, U6 small nuclear 2
ENSG00000207442	0.751986	0.0340077	SNORD116-6	small nucleolar RNA, C/D box 116-6
ENSG00000207631	-1.05109	0.032625	MIR641	microRNA 641
ENSG00000207697	-0.763535	0.00232784	MIR573	microRNA 573
ENSG00000207721	-1.26498	2.69e-05	MIR186	microRNA 186
ENSG00000207808	0.851516	0.00898348	MIR27A	microRNA 27a
ENSG00000208028	-1.38705	0.000118752	MIR616	microRNA 616
ENSG00000211455	-0.565374	2.72e-05	STK38L	serine/threonine kinase 38 like
ENSG00000211456	-0.592735	3.26e-07	SACM1L	SAC1 like phosphatidylinositide phosphatase
ENSG00000211637	1.64416	0.0112399	IGLV4-69	immunoglobulin lambda variable 4-69
ENSG00000211666	1.16776	0.0119341	IGLV2-14	immunoglobulin lambda variable 2-14
ENSG00000211668	1.16364	0.0400093	IGLV2-11	immunoglobulin lambda variable 2-11
ENSG00000211673	1.13322	0.0819207	IGLV3-1	immunoglobulin lambda variable 3-1
ENSG00000211890	1.4931	0.000438538	IGHA2	immunoglobulin heavy constant alpha 2 (A2m marker)
ENSG00000211893	1.06878	0.00973052	IGHG2	immunoglobulin heavy constant gamma 2 (G2m marker)
ENSG00000211895	0.952675	0.00800847	IGHA1	immunoglobulin heavy constant alpha 1
ENSG00000211898	0.74452	0.0295249	IGHD	immunoglobulin heavy constant delta
ENSG00000211959	1.20886	0.0301252	IGHV4-39	immunoglobulin heavy variable 4-39
ENSG00000212123	0.677707	0.00218397	PRR22	proline rich 22
ENSG00000212124	-0.792953	0.000149638	TAS2R19	taste 2 receptor member 19
ENSG00000212125	-0.702187	8.61e-05	TAS2R15P	taste 2 receptor member 15 pseudogene
ENSG00000212127	-0.649998	0.000243822	TAS2R14	taste 2 receptor member 14
ENSG00000212283	0.67182	0.0269056	SNORD89	small nucleolar RNA, C/D box 89
ENSG00000212452	0.581294	0.0450226	SNORD69	small nucleolar RNA, C/D box 69
ENSG00000212588	-0.677299	0.00909707	SNORA26	small nucleolar RNA, H/ACA box 26
ENSG00000212607	-0.701352	0.0519983	SNORA3B	small nucleolar RNA, H/ACA box 3B
ENSG00000212664	0.622088	0.000398044		ribosomal protein L17 (RPL17) pseudogene
ENSG00000212695	0.849164	0.00139032		ribosomal protein 18 (RPL18) pseudogene
ENSG00000212710	-0.885601	0.0418867	CTAGE1	cutaneous T cell lymphoma-associated antigen 1
ENSG00000212766	0.520943	0.055614	EWSAT1	Ewing sarcoma associated transcript 1
ENSG00000212864	0.774771	0.000127712	RNF208	ring finger protein 208
ENSG00000212993	-0.733128	0.0327182	POU5F1B	POU class 5 homeobox 1B
ENSG00000213047	-0.714881	5.52e-07	DENND1B	DENN domain containing 1B
ENSG00000213050	0.969753	0.00129706	TPM3P1	tropomyosin 3 pseudogene 1
ENSG00000213051	-0.753571	0.0196922	RPL5P5	ribosomal protein L5 pseudogene 5
ENSG00000213064	-0.512658	1.31e-06	SFT2D2	SFT2 domain containing 2
ENSG00000213123	-0.786154	0.000270928	TCTEX1D2	Tctex1 domain containing 2
ENSG00000213169	0.714301	0.000489724		ribosomal protein L8 (RPL8) pseudogene
ENSG00000213176	0.960046	0.000483982	RPL13P6	ribosomal protein L13 pseudogene 6
ENSG00000213199	0.645206	0.000327796	ASIC3	acid sensing ion channel subunit 3
ENSG00000213204	-0.536729	0.00382779		novel transcript, C6orf165-SLC35A1 readthrough
ENSG00000213253	0.661879	0.00145246	RPL12P42	ribosomal protein L12 pseudogene 42
ENSG00000213261	-0.790806	3.85e-05	EEF1B2P6	eukaryotic translation elongation factor 1 beta 2 pseudogene 6
ENSG00000213279	0.595329	0.00839241		novel transcript
ENSG00000213295	-1.31853	0.00721596	RPL22P10	ribosomal protein L22 pseudogene 10
ENSG00000213300	-0.803938	1.54e-05	HNRNPA3P6	heterogeneous nuclear ribonucleoprotein A3 pseudogene 6
ENSG00000213305	0.683717	0.0214545	HNRNPCP6	heterogeneous nuclear ribonucleoprotein C pseudogene 6
ENSG00000213362	0.505001	0.0500691	FTH1P12	ferritin heavy chain 1 pseudogene 12
ENSG00000213363	0.577725	0.0154985	RPS3P6	ribosomal protein S3 pseudogene 6
ENSG00000213376	0.88391	0.0235201	GAPDHP71	glyceraldehyde-3-phosphate dehydrogenase pseudogene 71
ENSG00000213399	0.772056	0.00027761		ribosomal protein S2 (RPS2) pseudogene
ENSG00000213424	-1.15848	0.038279	KRT222	keratin 222
ENSG00000213443	-0.707379	0.000964625		nucleophosmin (nucleolar phosphoprotein B23, numatrin) (NPM1) pseudogene
ENSG00000213445	0.548759	2.58e-05	SIPA1	signal-induced proliferation-associated 1
ENSG00000213465	0.55729	2.34e-05	ARL2	ADP ribosylation factor like GTPase 2
ENSG00000213492	-0.946237	0.000401012	NT5C3AP1	5'-nucleotidase, cytosolic IIIA pseudogene 1
ENSG00000213522	0.574459	0.00898707	RAC1P5	Rac family small GTPase 1 pseudogene 5
ENSG00000213533	0.509147	0.00220835	STIMATE	STIM activating enhancer
ENSG00000213539	0.832071	0.0010819	YBX1P6	Y-box binding protein 1 pseudogene 6
ENSG00000213598	-0.713807	0.00179966		ribosomal protein L31 (RPL31) pseudogene
ENSG00000213609	0.904626	0.000188053	RPL7AP50	ribosomal protein L7a pseudogene 50
ENSG00000213638	0.979419	0.00045184	ADAT3	adenosine deaminase, tRNA specific 3
ENSG00000213639	-0.612735	1.46e-05	PPP1CB	protein phosphatase 1 catalytic subunit beta
ENSG00000213654	0.555689	0.0028437	GPSM3	G protein signaling modulator 3
ENSG00000213684	-1.06136	0.00966035	LDHBP2	lactate dehydrogenase B pseudogene 2
ENSG00000213750	0.904213	0.00590229		ribosomal protein S2 (RPS2) pseudogene
ENSG00000213763	0.593086	0.00140108	ACTBP2	actin, beta pseudogene 2
ENSG00000213772	0.533219	0.012725	EIF1P7	eukaryotic translation initiation factor 1 pseudogene 7
ENSG00000213793	-0.525078	0.0998544	ZNF888	zinc finger protein 888
ENSG00000213860	-0.775428	0.000145388	RPL21P75	ribosomal protein L21 pseudogene 75
ENSG00000213862	0.601348	0.000795134		ribosomal protein L7a (RPL7A) pseudogene
ENSG00000213867	0.948428	0.0137968		ribosomal protein L27 (RPL27) pseudogene
ENSG00000213892	0.637138	0.0352846	CEACAM16	carcinoembryonic antigen related cell adhesion molecule 16
ENSG00000213928	0.521869	6.17e-05	IRF9	interferon regulatory factor 9
ENSG00000213934	-1.74509	0.0251303	HBG1	hemoglobin subunit gamma 1
ENSG00000213999	0.695629	0.0263228	MEF2B	myocyte enhancer factor 2B
ENSG00000214003	1.03808	0.00272783	ATP5PBP3	ATP synthase peripheral stalk-membrane subunit b pseudogene 3
ENSG00000214029	-0.568776	3.01e-05	ZNF891	zinc finger protein 891
ENSG00000214047	0.837516	0.0808492	RPS11P7	ribosomal protein S11 pseudogene 7
ENSG00000214110	-0.60191	0.0182577	LDHAP4	lactate dehydrogenase A pseudogene 4
ENSG00000214121	-0.738705	0.0385145	PRDX1P1	peroxiredoxin 1 pseudogene 1
ENSG00000214144	0.984963	0.021028		heat shock 70kDa protein 8 (HSPA8) pseudogene
ENSG00000214194	-0.61059	2.67e-05	SMIM30	small integral membrane protein 30
ENSG00000214269	0.630057	0.0326186	LGMNP1	legumain pseudogene 1
ENSG00000214362	0.766033	0.00180658	RPS3AP36	ribosomal protein S3a pseudogene 36
ENSG00000214402	0.580662	0.0119949	LCNL1	lipocalin like 1
ENSG00000214485	-0.53595	3.56e-05	RPL7P1	ribosomal protein L7 pseudogene 1
ENSG00000214535	0.518389	0.00143493	RPS15AP1	ribosomal protein S15a pseudogene 1
ENSG00000214541	0.50655	0.0208001	RPS4XP3	ribosomal protein S4X pseudogene 3
ENSG00000214549	-0.761508	0.0824035	SDHCP2	succinate dehydrogenase complex subunit C pseudogene 2
ENSG00000214562	0.505769	0.00088911	NUTM2D	NUT family member 2D
ENSG00000214593	0.566829	0.00665631		ribosomal protein S10 (RPS10) pseudogene
ENSG00000214652	-1.3266	3.06e-05	ZNF727	zinc finger protein 727
ENSG00000214719	-0.582169	0.0246326
ENSG00000214770	-0.539021	0.0808862		novel transcript
ENSG00000214787	0.556189	0.00973052	MS4A4E	membrane spanning 4-domains A4E
ENSG00000214842	-0.87345	0.00981482	RAD51AP2	RAD51 associated protein 2
ENSG00000214846	0.662262	0.0207866		ribosomal protein L10a (RPL10A) pseudogene
ENSG00000214942	-1.20897	0.000167172		novel transcript
ENSG00000214970	-0.524099	0.00928737		novel transcript, antisense to MYH2, MYH8, MYH1 and MYH2
ENSG00000215003	0.508245	0.0508769	RPL15P20	ribosomal protein L15 pseudogene 20
ENSG00000215049	0.626857	0.0889766	PRDX2P1	peroxiredoxin 2 pseudogene 1
ENSG00000215057	0.693726	0.0328257	PKMP5	pyruvate kinase M1/2 pseudogene 5
ENSG00000215146	-0.599414	0.0305755
ENSG00000215179	0.565244	0.0618486	MAPK6P4	mitogen-activated protein kinase 6 pseudogene 4
ENSG00000215237	-0.683234	0.00551622		chromosome 4 open reading frame 27 (C4orf27) pseudogene
ENSG00000215252	-0.802597	2.97e-05	GOLGA8B	golgin A8 family member B
ENSG00000215319	0.947895	0.000942674	EIF5P1	eukaryotic translation initiation factor 5 pseudogene 1
ENSG00000215326	0.615051	0.0536579	GPX1P2	glutathione peroxidase pseudogene 2
ENSG00000215417	-0.748367	0.000364421	MIR17HG	miR-17-92a-1 cluster host gene
ENSG00000215835	0.635082	0.00380324		Ewing sarcoma breakpoint region 1 (EWSR1) pseudogene
ENSG00000215840	0.887679	0.0164078		ribosomal protein S2 (RPS2) pseudogene
ENSG00000216866	0.635675	0.00225285	RPS2P55	ribosomal protein S2 pseudogene 55
ENSG00000216901	-0.863038	0.0251789	ZNF603P	zinc finger protein 603, pseudogene
ENSG00000217130	0.516619	0.00886029		ribosomal protein S10 (RPS10) pseudogene
ENSG00000217330	-0.569422	0.0855278	SSXP10	SSX family pseudogene 10
ENSG00000217555	-0.684613	0.000663894	CKLF	chemokine like factor
ENSG00000217950	0.626589	0.0188349	NOC2LP2	NOC2 like nucleolar associated transcriptional repressor pseudogene 2
ENSG00000218052	0.657801	0.00342283	ADAMTS7P4	ADAMTS7 pseudogene 4
ENSG00000218418	0.671235	0.00699914		Rho GTPase activating protein 21 (ARHGAP21) pseudogene
ENSG00000218565	0.561598	0.0912643		DnaJ (Hsp40) homolog, subfamily C, member 7 (DNAJC7) pseudogene
ENSG00000219186	0.522551	0.00369683	FTH1P19	ferritin heavy chain 1 pseudogene 19
ENSG00000219470	0.667423	0.0186521		40S ribosomal protein S2 (RPS2) pseudogene
ENSG00000219507	0.548366	0.0259573	FTH1P8	ferritin heavy chain 1 pseudogene 8
ENSG00000219932	1.00121	0.00168103	RPL12P8	ribosomal protein L12 pseudogene 8
ENSG00000220842	0.545581	0.0239523	RPL21P16	ribosomal protein L21 pseudogene 16
ENSG00000220875	0.998405	0.00154185	HIST1H3PS1	histone cluster 1 H3 pseudogene 1
ENSG00000220925	-1.11659	0.0704721	IGBP1-AS2	IGBP1 antisense RNA 2
ENSG00000221340	-0.56685	0.0645758	RNU6ATAC18P	RNA, U6atac small nuclear 18, pseudogene
ENSG00000221500	-1.36408	0.00048486	SNORD100	small nucleolar RNA, C/D box 100
ENSG00000221571	-1.61462	0.00102096	RNU6ATAC35P	RNA, U6atac small nuclear 35, pseudogene
ENSG00000221823	-0.558552	2.32e-06	PPP3R1	protein phosphatase 3 regulatory subunit B, alpha
ENSG00000221886	-0.766429	5.05e-07	ZBED8	zinc finger BED-type containing 8
ENSG00000221916	0.712443	0.00421823	C19orf73	chromosome 19 open reading frame 73
ENSG00000221949	0.533547	0.0293934	LINC01465	long intergenic non-protein coding RNA 1465
ENSG00000221986	0.61708	0.0194354	MYBPHL	myosin binding protein H like
ENSG00000222036	0.569778	0.073414	POTEM	POTE ankyrin domain family member M
ENSG00000222043	0.620425	0.00415456		novel transcript
ENSG00000222112	-0.57742	0.00381483	RN7SKP16	RNA, 7SK small nuclear pseudogene 16
ENSG00000222267	-0.527345	0.068639	RNU6-892P	RNA, U6 small nuclear 892, pseudogene
ENSG00000222345	-0.774814	0.0144114	SNORD19C	small nucleolar RNA, C/D box 19C
ENSG00000222713	-0.91643	0.0247889	RN7SKP51	RNA, 7SK small nuclear pseudogene 51
ENSG00000223198	-1.28355	0.00227147	RNU2-22P	RNA, U2 small nuclear 22, pseudogene
ENSG00000223460	-0.577311	0.0325063	GAPDHP69	glyceraldehyde 3 phosphate dehydrogenase pseudogene 69
ENSG00000223551	0.544357	0.00667483	TMSB4XP4	TMSB4X pseudogene 4
ENSG00000223612	0.969193	1.78e-05		EGFR-coamplified and overexpressed protein (ECOP) pseudogene
ENSG00000223617	0.661149	0.0724191	LINC00370	long intergenic non-protein coding RNA 370
ENSG00000223756	0.679869	0.0655809	TSSC2	tumor suppressing subtransferable candidate 2 pseudogene
ENSG00000223779	-0.683282	0.0559347		novel pseudogene, similar to phosphodiesterase 4D interacting protein PDE4DIP
ENSG00000223784	0.51392	0.00225285	LINP1	lncRNA in non-homologous end joining pathway 1
ENSG00000223834	-0.665606	0.00292351		novel transcript
ENSG00000223839	-0.654629	0.0869523	FAM95B1	family with sequence similarity 95 member B1
ENSG00000223916	1.00502	0.000289882		ribosomal protein L18a (RPL18A) pseudogene
ENSG00000223960	-0.541002	3.5e-05	PRKRA-AS1	PRKRA antisense RNA 1
ENSG00000224051	0.724356	3.21e-05	CPTP	ceramide-1-phosphate transfer protein
ENSG00000224114	-1.28185	0.0424901		ribosomal protein S14 (RPS14) pseudogene
ENSG00000224116	-0.868956	0.0453019	INHBA-AS1	INHBA antisense RNA 1
ENSG00000224163	0.691428	0.0330518		pseudogene similar to part of filamin C, gamma (actin binding protein 280) (FLNC)
ENSG00000224190	0.675967	0.0388234
ENSG00000224208	0.789289	0.00164988		MADP-1 protein (MADP-1) pseudogene
ENSG00000224239	0.7559	0.0147792		novel transcript
ENSG00000224316	-1.1663	0.00800938	GTF2IP5	general transcription factor IIi pseudogene 5
ENSG00000224358	-0.509364	0.0214608	TMCO1-AS1	TMCO1 antisense RNA 1
ENSG00000224397	0.578065	0.0613705	SMIM25	small integral membrane protein 25
ENSG00000224448	0.980066	0.0225446		ADP-ribosylation factor 6 (ARF6) pseudogene
ENSG00000224463	0.745357	0.0219571		ribosomal protein L39 (RPL39) pseudogene
ENSG00000224531	-0.575932	4.05e-06	SMIM13	small integral membrane protein 13
ENSG00000224550	0.525068	0.00486029		NADH dehydrogenase (ubiquinone) 1 alpha subcomplex, 4, 9kDa (NDUFA4) pseudogene
ENSG00000224578	-0.612194	2.88e-06	HNRNPA1P48	heterogeneous nuclear ribonucleoprotein A1 pseudogene 48
ENSG00000224722	0.717767	0.00616977		serine/arginine repetitive matrix 1 (SRRM1) pseudogene
ENSG00000224745	-0.998928	0.0159838		novel transcript, sense intronic to PTEN
ENSG00000224773	-0.688227	0.0192706	HSPA8P7	heat shock protein family A (Hsp70) member 8 pseudogene 7
ENSG00000224789	-0.518217	0.0711794		novel transcript
ENSG00000224837	-0.849176	0.00193593	GCSHP5	glycine cleavage system protein H pseudogene 5
ENSG00000224861	0.652998	0.000530204	YBX1P1	Y-box binding protein 1 pseudogene 1
ENSG00000224887	0.743322	0.0238601
ENSG00000225057	-0.810558	0.0454037		novel transcript
ENSG00000225067	0.52392	0.000713044	RPL23AP2	ribosomal protein L23a pseudogene 2
ENSG00000225083	0.898841	0.0793928	GRTP1-AS1	GRTP1 antisense RNA 1
ENSG00000225101	-0.884085	0.0901794	OR52K3P	olfactory receptor family 52 subfamily K member 3 pseudogene
ENSG00000225125	-0.512535	0.00014249	RANP4	RAN, member RAS oncogene family pseudogene 4
ENSG00000225205	-0.637279	0.00819311		novel transcript
ENSG00000225224	-1.11235	0.000630681	RPS27AP12	ribosomal protein S27a pseudogene 12
ENSG00000225315	-0.996576	0.0263853		novel transcript, antisense to MYOM3
ENSG00000225338	0.587697	0.00567973	RPL23AP18	ribosomal protein L23a pseudogene 18
ENSG00000225339	-0.843363	0.0241904		novel transcript, antisense to C6orf1
ENSG00000225342	-0.981034	0.000546948		novel transcript, antisense to LRRK2
ENSG00000225392	0.618775	0.0298815		mitochondrial ribosomal protein L36 (MRPL36) pseudogene
ENSG00000225398	-0.531932	0.0239488	PGM5P4	phosphoglucomutase 5 pseudogene 4
ENSG00000225447	-0.587954	0.0557348	RPS15AP10	ribosomal protein S15a pseudogene 10
ENSG00000225511	0.575652	0.0720172	LINC00475	long intergenic non-protein coding RNA 475
ENSG00000225528	0.932394	0.00828978		novel protein similar to translation machinery associated 7 homolog (S. cerevisiae) TMA7
ENSG00000225536	0.521803	0.0118108	STIP1P3	stress induced phosphoprotein 1 pseudogene 3
ENSG00000225549	-0.517627	0.0103279	SELENOKP3	selenoprotein K pseudogene 3
ENSG00000225580	0.800764	0.00108517		proliferation-associated 2G4, 38kD (PA2G4) pseudogene
ENSG00000225591	-1.32412	0.000463306		ribosomal protein S27 (metallopanstimulin 1) (RPS27) pseudogene
ENSG00000225630	0.876915	0.00517998	MTND2P28	MT-ND2 pseudogene 28
ENSG00000225663	0.876236	0.00118217	MCRIP1	MAPK regulated corepressor interacting protein 1
ENSG00000225721	-0.705176	0.019822		novel transcript
ENSG00000225756	0.776346	0.000246604	DBH-AS1	DBH antisense RNA 1
ENSG00000225783	-0.679909	0.0124034	MIAT	myocardial infarction associated transcript
ENSG00000225787	0.513478	0.0152074	LSM3P3	LSM3 homolog, U6 small nuclear RNA and mRNA degradation associated pseudogene 3
ENSG00000225792	-0.955902	0.00429845
ENSG00000225873	0.714204	0.0223539	C3orf86	chromosome 3 open reading frame 86
ENSG00000225905	-0.519835	0.0812281		novel transcript
ENSG00000225953	0.52273	0.0316808	SATB2-AS1	SATB2 antisense RNA 1
ENSG00000225972	0.933926	0.00847499	MTND1P23	MT-ND1 pseudogene 23
ENSG00000226067	0.523949	0.00146483	LINC00623	long intergenic non-protein coding RNA 623
ENSG00000226087	0.761945	0.055211		novel transcript
ENSG00000226266	0.515152	0.0111502
ENSG00000226278	-2.95675	0.00653237	PSPHP1	phosphoserine phosphatase pseudogene 1
ENSG00000226312	-0.878603	0.093399	CFLAR-AS1	CFLAR antisense RNA 1
ENSG00000226318	-0.628635	0.0785376	RPS3AP38	ribosomal protein S3a pseudogene 38
ENSG00000226334	0.696677	0.0998067		novel transcript
ENSG00000226364	0.798586	0.0278827	LINC02089	long intergenic non-protein coding RNA 2089
ENSG00000226386	-0.54847	0.048222	PARD3-AS1	PARD3 antisense RNA 1
ENSG00000226499	0.568445	0.000662431		ribosomal protein S2 (RPS2) pseudogene
ENSG00000226532	0.856562	0.0056958		pseudogene similar to part of ribosomal protein, large, P1 (RPLP1)
ENSG00000226564	0.791999	0.00605392	FTH1P20	ferritin heavy chain 1 pseudogene 20
ENSG00000226701	-0.719433	0.0132482	RPL15P14	ribosomal protein L15 pseudogene 14
ENSG00000226709	-0.606398	0.0963304	FGF12-AS3	FGF12 antisense RNA 3
ENSG00000226747	-0.514477	0.0807001	FSIP2-AS2	FSIP2 antisense RNA 2
ENSG00000226763	0.594901	0.0019791	SRRM5	serine/arginine repetitive matrix 5
ENSG00000226808	-0.737355	0.00387868	LINC00840	long intergenic non-protein coding RNA 840
ENSG00000226855	-0.696024	0.0383351	RPSAP17	ribosomal protein SA pseudogene 17
ENSG00000226913	-0.559262	0.0315092	BSN-DT	BSN divergent transcript
ENSG00000226915	0.952562	0.000178252		ribosomal protein L19 (RPL19) pseudogene
ENSG00000226964	0.961	0.000557669	RHEBP2	RHEB pseudogene 2
ENSG00000226976	0.572905	0.020197	COX6A1P2	cytochrome c oxidase subunit 6A1 pseudogene 2
ENSG00000226981	0.642239	0.0390745	ABHD17AP6	abhydrolase domain containing 17A pseudogene 6
ENSG00000227039	0.517152	0.0424032	ITGB2-AS1	ITGB2 antisense RNA 1
[truncated: 927 more rows]

## Sheet: Cluster2_vs_NGT
The complete list of differentially expressed genes in cluster 2
id	log2FoldChange	padj	hgnc_symbol	description
ENSG00000005075	-0.500984	0.014134	POLR2J	RNA polymerase II subunit J
ENSG00000008277	-0.517722	0.0619763	ADAM22	ADAM metallopeptidase domain 22
ENSG00000008517	-0.749782	0.0815242	IL32	interleukin 32
ENSG00000046653	0.614236	0.0455263	GPM6B	glycoprotein M6B
ENSG00000063438	-0.956512	0.0933723	AHRR	aryl-hydrocarbon receptor repressor
ENSG00000083720	0.670585	0.0697076	OXCT1	3-oxoacid CoA-transferase 1
ENSG00000084628	-0.537188	0.0488739	NKAIN1	sodium/potassium transporting ATPase interacting 1
ENSG00000099624	-0.501691	0.0738661	ATP5F1D	ATP synthase F1 subunit delta
ENSG00000100362	-2.4472	0.00487122	PVALB	parvalbumin
ENSG00000103145	-0.582839	0.044948	HCFC1R1	host cell factor C1 regulator 1
ENSG00000103175	0.891224	0.0996636	WFDC1	WAP four-disulfide core domain 1
ENSG00000104833	-0.810262	0.0562361	TUBB4A	tubulin beta 4A class IVa
ENSG00000105649	-0.537889	0.0232675	RAB3A	RAB3A, member RAS oncogene family
ENSG00000105855	1.00776	0.0653144	ITGB8	integrin subunit beta 8
ENSG00000105894	0.61667	0.0638604	PTN	pleiotrophin
ENSG00000106278	0.796382	0.0634798	PTPRZ1	protein tyrosine phosphatase, receptor type Z1
ENSG00000108107	-0.516606	0.0420013	RPL28	ribosomal protein L28
ENSG00000108231	0.575561	0.0169543	LGI1	leucine rich glioma inactivated 1
ENSG00000110436	0.578531	0.0392218	SLC1A2	solute carrier family 1 member 2
ENSG00000111816	0.579199	0.0212055	FRK	fyn related Src family tyrosine kinase
ENSG00000115165	0.752483	0.0662184	CYTIP	cytohesin 1 interacting protein
ENSG00000115592	-0.527959	0.0830301	PRKAG3	protein kinase AMP-activated non-catalytic subunit gamma 3
ENSG00000116396	-0.562137	0.0795874	KCNC4	potassium voltage-gated channel subfamily C member 4
ENSG00000116983	-0.757635	0.0455263	HPCAL4	hippocalcin like 4
ENSG00000118785	1.34301	0.0733536	SPP1	secreted phosphoprotein 1
ENSG00000123560	0.831072	0.0723281	PLP1	proteolipid protein 1
ENSG00000124749	0.643896	0.0662184	COL21A1	collagen type XXI alpha 1 chain
ENSG00000125414	-0.539599	0.0251011	MYH2	myosin heavy chain 2
ENSG00000125813	-0.903641	0.0404363	PAX1	paired box 1
ENSG00000125851	0.600549	0.0865139	PCSK2	proprotein convertase subtilisin/kexin type 2
ENSG00000126368	-0.693276	0.0496916	NR1D1	nuclear receptor subfamily 1 group D member 1
ENSG00000128655	0.693733	0.0702193	PDE11A	phosphodiesterase 11A
ENSG00000128965	0.954161	0.0887226	CHAC1	ChaC glutathione specific gamma-glutamylcyclotransferase 1
ENSG00000129152	-0.536135	0.0780962	MYOD1	myogenic differentiation 1
ENSG00000130222	-0.739014	0.0953606	GADD45G	growth arrest and DNA damage inducible gamma
ENSG00000130595	-0.570286	0.00813781	TNNT3	troponin T3, fast skeletal type
ENSG00000130598	-0.613612	0.0169543	TNNI2	troponin I2, fast skeletal type
ENSG00000130600	-0.704078	0.034388	H19	H19, imprinted maternally expressed transcript
ENSG00000133055	-1.89614	0.00614543	MYBPH	myosin binding protein H
ENSG00000134333	-0.618932	0.0254194	LDHA	lactate dehydrogenase A
ENSG00000135409	-0.718857	0.00144459	AMHR2	anti-Mullerian hormone receptor type 2
ENSG00000136367	-0.604584	0.0582831	ZFHX2	zinc finger homeobox 2
ENSG00000136541	0.809024	0.0389419	ERMN	ermin
ENSG00000138771	0.846017	0.089062	SHROOM3	shroom family member 3
ENSG00000141052	0.937383	0.0455263	MYOCD	myocardin
ENSG00000141579	1.39692	0.0457759	ZNF750	zinc finger protein 750
ENSG00000145949	-0.708369	0.088372	MYLK4	myosin light chain kinase family member 4
ENSG00000149922	-0.525664	0.0455263	TBX6	T-box 6
ENSG00000149926	-1.54837	0.0165823	FAM57B	family with sequence similarity 57 member B
ENSG00000152503	0.929199	0.0443621	TRIM36	tripartite motif containing 36
ENSG00000152926	0.573827	0.0611286	ZNF117	zinc finger protein 117
ENSG00000153443	-0.531514	0.0862032	UBALD1	UBA like domain containing 1
ENSG00000154734	0.577569	0.0170428	ADAMTS1	ADAM metallopeptidase with thrombospondin type 1 motif 1
ENSG00000155629	0.506195	0.0702193	PIK3AP1	phosphoinositide-3-kinase adaptor protein 1
ENSG00000156475	0.818614	0.067691	PPP2R2B	protein phosphatase 2 regulatory subunit Bbeta
ENSG00000156885	-0.714736	0.0631046	COX6A2	cytochrome c oxidase subunit 6A2
ENSG00000157330	-1.76705	0.0615955	C1orf158	chromosome 1 open reading frame 158
ENSG00000157557	0.504515	0.00487122	ETS2	ETS proto-oncogene 2, transcription factor
ENSG00000157766	1.6038		ACAN	aggrecan
ENSG00000160856	0.887739	0.0989489	FCRL3	Fc receptor like 3
ENSG00000160972	-0.618642	0.0697076	PPP1R16A	protein phosphatase 1 regulatory subunit 16A
ENSG00000161929	0.562435	0.0815242	SCIMP	SLP adaptor and CSK interacting membrane protein
ENSG00000164761	0.709563	0.0895239	TNFRSF11B	TNF receptor superfamily member 11b
ENSG00000164897	-0.58626	0.0404363	TMUB1	transmembrane and ubiquitin like domain containing 1
ENSG00000165905	-2.04423	0.0496916	LARGE2	LARGE xylosyl- and glucuronyltransferase 2
ENSG00000166741	0.672621	0.0539059	NNMT	nicotinamide N-methyltransferase
ENSG00000167332	0.878545	0.0504921	OR51E2	olfactory receptor family 51 subfamily E member 2
ENSG00000168743	0.762993	0.0375152	NPNT	nephronectin
ENSG00000169246	-0.54916	0.0592025	NPIPB3	nuclear pore complex interacting protein family member B3
ENSG00000169282	0.737618	0.0786568	KCNAB1	potassium voltage-gated channel subfamily A member regulatory beta subunit 1
ENSG00000169508	0.594962	0.0925534	GPR183	G protein-coupled receptor 183
ENSG00000169894	-0.62938	0.0268265	MUC3A	mucin 3A, cell surface associated
ENSG00000170906	-0.547097	0.0341046	NDUFA3	NADH:ubiquinone oxidoreductase subunit A3
ENSG00000171055	0.542695	0.0371562	FEZ2	fasciculation and elongation protein zeta 2
ENSG00000171860	0.564679	0.0404363	C3AR1	complement C3a receptor 1
ENSG00000172000	0.759387	0.0420013	ZNF556	zinc finger protein 556
ENSG00000173156	-0.558332	0.055712	RHOD	ras homolog family member D
ENSG00000173253	-0.550801	0.0450038	DMRT2	doublesex and mab-3 related transcription factor 2
ENSG00000176387	-0.656988	0.0768169	HSD11B2	hydroxysteroid 11-beta dehydrogenase 2
ENSG00000176472	-0.562111	0.0275253	ZNF575	zinc finger protein 575
ENSG00000177359	-1.30082	0.0652533
ENSG00000178821	-0.521334	0.0591264	TMEM52	transmembrane protein 52
ENSG00000179262	-0.527269	0.0200707	RAD23A	RAD23 homolog A, nucleotide excision repair protein
ENSG00000179862	-0.780809	0.0136056	CITED4	Cbp/p300 interacting transactivator with Glu/Asp rich carboxy-terminal domain 4
ENSG00000179915	0.738553	0.0638604	NRXN1	neurexin 1
ENSG00000182257	-0.512774	0.0404923	PRR34	PRR34 long non-coding RNA
ENSG00000184058	-0.544034	0.0606241	TBX1	T-box 1
ENSG00000185262	-0.548309	0.028458	UBALD2	UBA like domain containing 2
ENSG00000185527	-0.670197	0.0624189	PDE6G	phosphodiesterase 6G
ENSG00000185641	-0.597345	0.0508845		ribosomal protein S25 (RPS25) pseudogene
ENSG00000186603	-0.654954	0.0734571	HPDL	4-hydroxyphenylpyruvate dioxygenase like
ENSG00000186743	-1.17249	0.025479	TPI1P3	triosephosphate isomerase 1 pseudogene 3
ENSG00000187479	1.0362	0.0169543	C11orf96	chromosome 11 open reading frame 96
ENSG00000187504	-0.893443	0.0836188	RPL7P48	ribosomal protein L7 pseudogene 48
ENSG00000187773	0.502339	0.0895239	DIPK1C	divergent protein kinase domain 1C
ENSG00000188375	0.652019	0.00144459	H3F3C	H3 histone family member 3C
ENSG00000188512	-0.597336	0.0967947		cytochrome c, somatic (CYCS) pseudogene
ENSG00000189056	0.827059	0.0614759	RELN	reelin
ENSG00000196296	-0.67151	0.014134	ATP2A1	ATPase sarcoplasmic/endoplasmic reticulum Ca2+ transporting 1
ENSG00000196604	-1.55324	0.00487122	POTEF	POTE ankyrin domain family member F
ENSG00000197991	0.679565	0.0645566
ENSG00000198744	-0.781952	0.0794354	MTCO3P12	MT-CO3 pseudogene 12
ENSG00000198816	-0.649667	0.0450038	ZNF358	zinc finger protein 358
ENSG00000198892	-0.627163	0.014134	SHISA4	shisa family member 4
ENSG00000199080	0.97372	0.0253351	MIR133B	microRNA 133b
ENSG00000202198	-1.84169	0.00596779
ENSG00000202415	-0.854609	0.00487122	RN7SKP269	RNA, 7SK small nuclear pseudogene 269
ENSG00000203546	-0.612378			novel protein
ENSG00000204595	-0.619351	0.0943341	DPRX	divergent-paired related homeobox
ENSG00000206579	0.755026	0.0539059	XKR4	XK related 4
ENSG00000211893	1.17185	0.0574308	IGHG2	immunoglobulin heavy constant gamma 2 (G2m marker)
ENSG00000212864	-0.565078	0.0678756	RNF208	ring finger protein 208
ENSG00000213376	-1.54841	0.00487122	GAPDHP71	glyceraldehyde-3-phosphate dehydrogenase pseudogene 71
ENSG00000213453	-0.768781	0.0720052	FTH1P3	ferritin heavy chain 1 pseudogene 3
ENSG00000213574	-0.749251	0.0689267	LDHAP5	lactate dehydrogenase A pseudogene 5
ENSG00000213609	-0.804756	0.0335336	RPL7AP50	ribosomal protein L7a pseudogene 50
ENSG00000213867	-1.51146	0.00601286		ribosomal protein L27 (RPL27) pseudogene
ENSG00000214047	-1.66035	0.0214117	RPS11P7	ribosomal protein S11 pseudogene 7
ENSG00000214144	-1.68757	0.00487122		heat shock 70kDa protein 8 (HSPA8) pseudogene
ENSG00000215030	-0.67176	0.0594347	RPL13P12	ribosomal protein L13 pseudogene 12
ENSG00000215840	-1.44471	0.00696776		ribosomal protein S2 (RPS2) pseudogene
ENSG00000219507	-0.658744	0.0733536	FTH1P8	ferritin heavy chain 1 pseudogene 8
ENSG00000223749	1.11039	0.0585517	MIR503HG	MIR503 host gene
ENSG00000223916	-0.777309	0.0742694		ribosomal protein L18a (RPL18A) pseudogene
ENSG00000224163	-0.918666	0.0559917		pseudogene similar to part of filamin C, gamma (actin binding protein 280) (FLNC)
ENSG00000224764	-1.326	0.00487122		novel transcript
ENSG00000224861	-0.516275	0.0689529	YBX1P1	Y-box binding protein 1 pseudogene 1
ENSG00000225972	-1.3141	0.0120946	MTND1P23	MT-ND1 pseudogene 23
ENSG00000226251	-0.573998	0.0546134	LINC02608	long intergenic non-protein coding RNA 2608
ENSG00000226564	-1.01012	0.0200707	FTH1P20	ferritin heavy chain 1 pseudogene 20
ENSG00000226752	0.54907	0.0548086	CUTALP	cutA divalent cation tolerance homolog-like, pseudogene
ENSG00000227694	-0.936341	0.0379356	RPL23AP74	ribosomal protein L23a pseudogene 74
ENSG00000228037	-0.535227	0.0743132
ENSG00000228288	-0.700686	0.0487101	PCAT6	prostate cancer associated transcript 6
ENSG00000228657	-0.931808	0.0430642	RPL23AP58	ribosomal protein L23a pseudogene 58
ENSG00000228665	0.673971	0.0532667		ribosomal protein S27 (metallopanstimulin 1) (RPS27) pseudogene
ENSG00000229344	-1.02302	0.0463958	MTCO2P12	MT-CO2 pseudogene 12
ENSG00000230076	-0.684102	0.0631046	RPL10P6	ribosomal protein L10 pseudogene 6
ENSG00000230202	-0.700636	0.0300376		ribosomal protein L29 (RPL29) pseudogene
ENSG00000230291	-0.653651	0.0947389		ribosomal protein L26 (RPL26) pseudogene
ENSG00000230445	-0.66739	0.0832182	LRRC37A6P	leucine rich repeat containing 37 member A6, pseudogene
ENSG00000230734	-0.706277	0.0994828	RPL10P3	ribosomal protein L10 pseudogene 3
ENSG00000230979	-0.667739	0.0697076		ribosomal protein L18a (RPL18A) pseudogene
ENSG00000231327	-0.565698	0.0954798	LINC01816	long intergenic non-protein coding RNA 1816
ENSG00000231341	-1.12356	0.034388	VDAC1P6	voltage dependent anion channel 1 pseudogene 6
ENSG00000232022	0.560393	0.0613336	FAAHP1	fatty acid amide hydrolase pseudogene 1
ENSG00000232177	-1.77838	0.00487122	MTND4P24	MT-ND4 pseudogene 24
ENSG00000232672	-1.283		ACTG1P21	actin gamma 1 pseudogene 21
ENSG00000233369	-0.512298	0.0614759	GTF2IP4	general transcription factor IIi pseudogene 4
ENSG00000233597	-0.672983	0.0834183		ribosomal protein L19 (RPL19) pseudogene
ENSG00000233762	-0.589006			ribosomal protein S15 (RPS15) pseudogene
ENSG00000234176	-0.833571	0.0742694	HSPA8P1	heat shock protein family A (Hsp70) member 8 pseudogene 1
ENSG00000234281	-0.589712	0.0323091	LANCL1-AS1	LANCL1 antisense RNA 1
ENSG00000234702	-0.899321	0.0455263	VDAC1P3	voltage dependent anion channel 1 pseudogene 3
ENSG00000234975	-0.714085	0.0529402	FTH1P2	ferritin heavy chain 1 pseudogene 2
ENSG00000234981	-0.7341	0.0947389		ribosomal protein L7a (RPL7A) pseudogene
ENSG00000235043	-0.676203	0.0244574	TECRP1	trans-2,3-enoyl-CoA reductase pseudogene 1
ENSG00000235847	-0.731305	0.0815242	LDHAP7	lactate dehydrogenase A pseudogene 7
ENSG00000235994	-1.12868	0.0350633		uncharacterized LOC100128124
ENSG00000235997	0.606696	0.0487101	LINC01936	long intergenic non-protein coding RNA 1936
ENSG00000236148	-0.550769	0.0956572	RPL23AP37	ribosomal protein L23a pseudogene 37
ENSG00000236992	-0.741231	0.0580601	RPL12P12	ribosomal protein L12 pseudogene 12
ENSG00000236993	0.637964	0.0950013	GAPDHP21	glyceraldehyde 3 phosphate dehydrogenase pseudogene 21
ENSG00000237793	-0.908081	0.0450038	RPL18AP16	ribosomal protein L18a pseudogene 16
ENSG00000239559	-0.553202	0.0789597	RPL37P2	ribosomal protein L37 pseudogene 2
ENSG00000240972	-1.02379	0.0403231	MIF	macrophage migration inhibitory factor
ENSG00000241158	0.732702	0.0755986	ADAMTS9-AS1	ADAMTS9 antisense RNA 1
ENSG00000241612	-0.562607	0.0886173		ribosomal protein L21 (RPL21) pseudogene
ENSG00000241889	-0.771582	0.0404363		dullard homolog (Xenopus laevis) (DULLARD) pseudogene
ENSG00000242571	0.549851	0.0486393	RPL21P11	ribosomal protein L21 pseudogene 11
ENSG00000242692	-0.864422	0.0363209	RPS27AP1	ribosomal protein S27a pseudogene 1
ENSG00000242814	-1.08025	0.0370531		ribosomal protein L28 (RPL28) pseudogene
ENSG00000242849	-1.17476	0.0265712	ALDOAP1	aldolase, fructose-bisphosphate A pseudogene 1
ENSG00000242970	-1.19999	0.0256779		ribosomal protein S26 (RPS26) pseudogene
ENSG00000243056	-0.696126	0.0634798	EIF4EBP3	eukaryotic translation initiation factor 4E binding protein 3
ENSG00000243477	-0.51215	0.0486393	NAA80	N(alpha)-acetyltransferase 80, NatH catalytic subunit
ENSG00000243716	-0.529183	0.0647008	NPIPB5	nuclear pore complex interacting protein family member B5
ENSG00000243910	-1.24751	0.0225602	TUBA4B	tubulin alpha 4b
ENSG00000243964	-0.940441	0.0425236	RPL23AP65	ribosomal protein L23a pseudogene 65
ENSG00000244313	-0.505235	0.0265712		ribosomal protein S10 (RPS10) pseudogene
ENSG00000244998	-0.575073	0.0815242		novel transcript, antisense to PTP4A3
ENSG00000247627	-0.961359	0.0405469	MTND4P12	MT-ND4 pseudogene 12
ENSG00000248415	-1.05761	0.014134	GAPDHP61	glyceraldehyde 3 phosphate dehydrogenase pseudogene 61
ENSG00000248487	-0.51896	0.0305758	ABHD14A	abhydrolase domain containing 14A
ENSG00000248527	-0.955631	0.0450038	MTATP6P1	MT-ATP6 pseudogene 1
ENSG00000249210	-0.670368	0.0300376	GAPDHP38	glyceraldehyde 3 phosphate dehydrogenase pseudogene 38
ENSG00000249780	-1.57089	0.0677319		pseudogene similar to part of mitochondrially encoded cytochrome c oxidase III (MT-CO3)
ENSG00000249868	-0.73918	0.0488739		novel transcript
ENSG00000249936	-0.517222	0.0520808	RAC1P2	Rac family small GTPase 1 pseudogene 2
ENSG00000250896	-0.576374	0.0754618	RNPS1P1	RNA binding protein with serine rich domain 1 pseudogene 1
ENSG00000250982	-1.39568	0.00605954	GAPDHP35	glyceraldehyde 3 phosphate dehydrogenase pseudogene 35
ENSG00000252965	-0.705124	0.0596021
ENSG00000254389	-0.527427	0.0702193	RHPN1-AS1	RHPN1 antisense RNA 1 (head to head)
ENSG00000255733	-1.05772	0.0625795	IFNG-AS1	IFNG antisense RNA 1
ENSG00000256894	-0.566121	0.0647008		novel transcript, antisense to SSPN
ENSG00000257261	-0.593385	0.0735089		novel transcript
ENSG00000257315	-1.45657	0.0270339	ZBED6	zinc finger BED-type containing 6
ENSG00000257542	-0.748913	0.00487122	OR7E47P	olfactory receptor family 7 subfamily E member 47 pseudogene
ENSG00000259001	-1.56403	0.0166423		ribonuclease P RNA component H1
ENSG00000259032	-0.784506	0.0395808	ENSAP2	endosulfine alpha pseudogene 2
ENSG00000259984	-0.558906	0.0466174		novel pseudogene
ENSG00000260018	-0.794382	0.0482581		novel transcript, antisense to MBTPS1
ENSG00000260641	-1.20703	0.0543968		novel transcript, antisense TSPAN5
ENSG00000261221	-0.596991	0.0496916	ZNF865	zinc finger protein 865
ENSG00000261534	-0.62746	0.00487122		novel transcript, overlapping TTLL11
ENSG00000262902	-1.06707	0.0268265	MTCO1P40	MT-CO1 pseudogene 40
ENSG00000263443	-0.799038	0.04748		novel transcript
ENSG00000264281	-0.661845	0.0634798		ribosomal protein L41 (RPL41) pseudogene
ENSG00000264424	-1.30665	0.014134	MYH4	myosin heavy chain 4
ENSG00000265158	-0.757871	0.0165823	LRRC37A7P	leucine rich repeat containing 37 member A7, pseudogene
ENSG00000265356	-1.43077	0.0404363		novel transcript
ENSG00000269900	-2.38969	0.0245446	RMRP	RNA component of mitochondrial RNA processing endoribonuclease
ENSG00000270225	-1.50047	0.0352684	MTCO2P22	MT-CO2 pseudogene 22
ENSG00000271849	0.535811	0.0809902		novel transcript
ENSG00000272173	-0.534341	0.0204199		novel transcript, antisense to C12orf57
ENSG00000272273	-0.757403	0.0135043	IER3-AS1	IER3 antisense RNA 1
ENSG00000272769	-0.715299	0.04748		novel transcript
ENSG00000272950	-0.814458	0.0578683		novel transcript, antisense to BAIAP2L1
ENSG00000273142	-0.525779	0.0305758	LINC02604	long intergenic non-protein coding RNA 2604

## Sheet: cluster3_vs_NGT
The complete list of differentially expressed genes in cluster 3
id	log2FoldChange	padj	hgnc_symbol	description
ENSG00000004776	-0.566641	0.0487637	HSPB6	heat shock protein family B (small) member 6
ENSG00000006327	-0.625388	0.0996262	TNFRSF12A	TNF receptor superfamily member 12A
ENSG00000008118	-1.33927	0.0126338	CAMK1G	calcium/calmodulin dependent protein kinase IG
ENSG00000010310	-0.710236	0.0561587	GIPR	gastric inhibitory polypeptide receptor
ENSG00000019505	-0.939216	0.0464286	SYT13	synaptotagmin 13
ENSG00000024526	0.546039	0.0520432	DEPDC1	DEP domain containing 1
ENSG00000033122	-0.643226	0.00342513	LRRC7	leucine rich repeat containing 7
ENSG00000039537	-0.68469	0.0486409	C6	complement C6
ENSG00000047662	1.23506	3.72e-07	FAM184B	family with sequence similarity 184 member B
ENSG00000054803	0.822889	0.00262166	CBLN4	cerebellin 4 precursor
ENSG00000063438	1.88116	0.00705745	AHRR	aryl-hydrocarbon receptor repressor
ENSG00000064655	0.969954	0.000150375	EYA2	EYA transcriptional coactivator and phosphatase 2
ENSG00000065361	1.16431	0.00132606	ERBB3	erb-b2 receptor tyrosine kinase 3
ENSG00000065911	0.55983	0.000115285	MTHFD2	methylenetetrahydrofolate dehydrogenase (NADP+ dependent) 2, methenyltetrahydrofolate cyclohydrolase
ENSG00000070388	-0.786195	0.00273781	FGF22	fibroblast growth factor 22
ENSG00000074317	-1.25666	0.000354811	SNCB	synuclein beta
ENSG00000075275	-0.633544	0.095923	CELSR1	cadherin EGF LAG seven-pass G-type receptor 1
ENSG00000082293	0.777564	0.0880694	COL19A1	collagen type XIX alpha 1 chain
ENSG00000082684	-0.516837	0.0527135	SEMA5B	semaphorin 5B
ENSG00000083720	-0.663853	0.0116706	OXCT1	3-oxoacid CoA-transferase 1
ENSG00000087237	-0.806951	0.00106048	CETP	cholesteryl ester transfer protein
ENSG00000087494	-0.734087	0.0575408	PTHLH	parathyroid hormone like hormone
ENSG00000087586	0.751304	0.00287819	AURKA	aurora kinase A
ENSG00000089558	-0.585413	0.0948494	KCNH4	potassium voltage-gated channel subfamily H member 4
ENSG00000090889	-0.801079	0.0168472	KIF4A	kinesin family member 4A
ENSG00000095397	-0.53437	0.0308645	WHRN	whirlin
ENSG00000096696	-0.630988	0.0192409	DSP	desmoplakin
ENSG00000099617	-0.98369	0.0204844	EFNA2	ephrin A2
ENSG00000099840	-0.638929	0.00153865	IZUMO4	IZUMO family member 4
ENSG00000099984	-0.750647	0.0026668	GSTT2	glutathione S-transferase theta 2 (gene/pseudogene)
ENSG00000100033	-0.621097	0.0559451	PRODH	proline dehydrogenase 1
ENSG00000100344	0.741879	0.0966617	PNPLA3	patatin like phospholipase domain containing 3
ENSG00000100362	1.26939	0.0917872	PVALB	parvalbumin
ENSG00000101251	-1.10272	1.24e-06	SEL1L2	SEL1L2, ERAD E3 ligase adaptor subunit
ENSG00000101542	1.11297	0.00934001	CDH20	cadherin 20
ENSG00000101825	-0.528387	0.0372001	MXRA5	matrix remodeling associated 5
ENSG00000102048	-0.908075	0.0121541	ASB9	ankyrin repeat and SOCS box containing 9
ENSG00000102098	0.527733	0.00368288	SCML2	Scm polycomb group protein like 2
ENSG00000104147	0.738841	2.57e-07	OIP5	Opa interacting protein 5
ENSG00000104722	0.588286	0.0975672	NEFM	neurofilament medium
ENSG00000105610	-0.907347	0.0582246	KLF1	Kruppel like factor 1
ENSG00000105989	-0.929422	0.0268979	WNT2	Wnt family member 2
ENSG00000106302	0.83514	0.0421125	HYAL4	hyaluronidase 4
ENSG00000106304	0.803376	0.0303987	SPAM1	sperm adhesion molecule 1
ENSG00000106633	-0.609893	0.0993942	GCK	glucokinase
ENSG00000107438	-0.515015	0.000304663	PDLIM1	PDZ and LIM domain 1
ENSG00000107984	-0.553749	0.0850774	DKK1	dickkopf WNT signaling pathway inhibitor 1
ENSG00000108821	-0.543931	0.0344278	COL1A1	collagen type I alpha 1 chain
ENSG00000109061	0.828922	0.0123526	MYH1	myosin heavy chain 1
ENSG00000109610	-0.683297	0.0484282	SOD3	superoxide dismutase 3
ENSG00000109805	0.854275	2.57e-07	NCAPG	non-SMC condensin I complex subunit G
ENSG00000110697	-0.522298	0.0178467	PITPNM1	phosphatidylinositol transfer protein membrane associated 1
ENSG00000111371	-0.702928	0.00897093	SLC38A1	solute carrier family 38 member 1
ENSG00000111713	-1.2889	0.015145	GYS2	glycogen synthase 2
ENSG00000111716	-0.710003	0.00489593	LDHB	lactate dehydrogenase B
ENSG00000111846	-0.790617	0.0355472	GCNT2	glucosaminyl (N-acetyl) transferase 2 (I blood group)
ENSG00000112394	0.536525	0.000426936	SLC16A10	solute carrier family 16 member 10
ENSG00000113657	-0.504783	0.000638166	DPYSL3	dihydropyrimidinase like 3
ENSG00000114378	-0.699852	8.86e-06	HYAL1	hyaluronidase 1
ENSG00000114805	1.68777	7.06e-08	PLCH1	phospholipase C eta 1
ENSG00000115255	-0.651969	0.0197767	REEP6	receptor accessory protein 6
ENSG00000115423	-0.753745	0.0269616	DNAH6	dynein axonemal heavy chain 6
ENSG00000115592	0.615154	0.00368288	PRKAG3	protein kinase AMP-activated non-catalytic subunit gamma 3
ENSG00000115641	0.60675	8.85e-05	FHL2	four and a half LIM domains 2
ENSG00000116035	-0.800788	0.0160741	VAX2	ventral anterior homeobox 2
ENSG00000116039	-0.612238	0.0250618	ATP6V1B1	ATPase H+ transporting V1 subunit B1
ENSG00000117266	-0.852141	6.8e-05	CDK18	cyclin dependent kinase 18
ENSG00000118298	-0.939505	0.000269731	CA14	carbonic anhydrase 14
ENSG00000118307	0.569801	0.0710747	CASC1	cancer susceptibility 1
ENSG00000118596	-0.615637	0.052759	SLC16A7	solute carrier family 16 member 7
ENSG00000119125	0.880797	0.0108595	GDA	guanine deaminase
ENSG00000119514	0.527314	0.00703602	GALNT12	polypeptide N-acetylgalactosaminyltransferase 12
ENSG00000120068	-0.628768	0.0172349	HOXB8	homeobox B8
ENSG00000120332	-0.82468	0.0920818	TNN	tenascin N
ENSG00000120738	-0.951965	0.0327512	EGR1	early growth response 1
ENSG00000120833	-0.584545	0.00117298	SOCS2	suppressor of cytokine signaling 2
ENSG00000122591	0.579993	0.000378503	FAM126A	family with sequence similarity 126 member A
ENSG00000122824	-0.598666	0.0378381	NUDT10	nudix hydrolase 10
ENSG00000124935	-0.573616	0.0737335	SCGB1D2	secretoglobin family 1D member 2
ENSG00000125740	-1.84515	0.000635398	FOSB	FosB proto-oncogene, AP-1 transcription factor subunit
ENSG00000127324	0.561132	0.0307183	TSPAN8	tetraspanin 8
ENSG00000127903	-0.580313	0.0283853	ZNF835	zinc finger protein 835
ENSG00000128655	0.67719	0.0100809	PDE11A	phosphodiesterase 11A
ENSG00000128709	-0.599966	0.0110473	HOXD9	homeobox D9
ENSG00000129988	-0.89992	0.0210788	LBP	lipopolysaccharide binding protein
ENSG00000129991	-0.708971	0.00568704	TNNI3	troponin I3, cardiac type
ENSG00000130037	-0.501074	0.000720627	KCNA5	potassium voltage-gated channel subfamily A member 5
ENSG00000130173	-1.71909	0.00882623	ANGPTL8	angiopoietin like 8
ENSG00000130300	-0.607087	0.0118621	PLVAP	plasmalemma vesicle associated protein
ENSG00000130600	-0.713947	0.00370514	H19	H19, imprinted maternally expressed transcript
ENSG00000130876	-2.82107	4.15e-05	SLC7A10	solute carrier family 7 member 10
ENSG00000131067	0.718481	0.0201968	GGT7	gamma-glutamyltransferase 7
ENSG00000131771	-1.28217	0.0444479	PPP1R1B	protein phosphatase 1 regulatory inhibitor subunit 1B
ENSG00000132821	-0.627047	0.0993942	VSTM2L	V-set and transmembrane domain containing 2 like
ENSG00000133110	-0.852463	0.00600357	POSTN	periostin
ENSG00000134339	1.6667	0.00362839	SAA2	serum amyloid A2
ENSG00000134363	0.643146	0.00479757	FST	follistatin
ENSG00000134595	0.775842	0.0807171	SOX3	SRY-box 3
ENSG00000134962	-1.19139	0.0561587	KLB	klotho beta
ENSG00000136928	-0.760293	0.00448377	GABBR2	gamma-aminobutyric acid type B receptor subunit 2
ENSG00000137561	-0.609549	0.0946425	TTPA	alpha tocopherol transfer protein
ENSG00000137573	-0.681747	0.000277741	SULF1	sulfatase 1
ENSG00000137766	0.731102	0.00324665	UNC13C	unc-13 homolog C
ENSG00000137825	0.645258	0.0993476	ITPKA	inositol-trisphosphate 3-kinase A
ENSG00000137834	-0.56738	0.0043502	SMAD6	SMAD family member 6
ENSG00000138207	-1.51006	0.00729049	RBP4	retinol binding protein 4
ENSG00000138379	0.888845	0.000169045	MSTN	myostatin
ENSG00000140323	-0.743127	0.0966617	DISP2	dispatched RND transporter family member 2
ENSG00000140798	-0.694359	0.00690361	ABCC12	ATP binding cassette subfamily C member 12
ENSG00000143167	-0.641459	0.0308579	GPA33	glycoprotein A33
ENSG00000143382	-0.503325	0.0313488	ADAMTSL4	ADAMTS like 4
ENSG00000143552	-0.943677	0.0512422	NUP210L	nucleoporin 210 like
ENSG00000143768	-0.624195	0.0654006	LEFTY2	left-right determination factor 2
ENSG00000144031	-0.547955	0.0576801	ANKRD53	ankyrin repeat domain 53
ENSG00000144285	-1.13422	0.0602322	SCN1A	sodium voltage-gated channel alpha subunit 1
ENSG00000144649	0.554773	0.000453473	FAM198A	family with sequence similarity 198 member A
ENSG00000145113	-0.77468	0.0937684	MUC4	mucin 4, cell surface associated
ENSG00000145949	0.620236	0.0572337	MYLK4	myosin light chain kinase family member 4
ENSG00000146005	0.687569	0.0302523	PSD2	pleckstrin and Sec7 domain containing 2
ENSG00000146166	-1.2547	0.000240379	LGSN	lengsin, lens protein with glutamine synthetase domain
ENSG00000146674	-0.528858	0.000985747	IGFBP3	insulin like growth factor binding protein 3
ENSG00000147003	-0.624937	0.0894461	CLTRN	collectrin, amino acid transport regulator
ENSG00000147223	0.632833	0.0675506	RIPPLY1	ripply transcriptional repressor 1
ENSG00000147256	0.793752	0.0476176	ARHGAP36	Rho GTPase activating protein 36
ENSG00000148680	0.930068	0.0490741	HTR7	5-hydroxytryptamine receptor 7
ENSG00000148908	0.58751	0.0169873	RGS10	regulator of G protein signaling 10
ENSG00000149243	0.72331	0.00872797	KLHL35	kelch like family member 35
ENSG00000149654	0.981032	0.0497663	CDH22	cadherin 22
ENSG00000150201	-1.44669	5.23e-06	FXYD4	FXYD domain containing ion transport regulator 4
ENSG00000150630	-0.575119	2.84e-05	VEGFC	vascular endothelial growth factor C
ENSG00000150667	-0.763445	0.0740176	FSIP1	fibrous sheath interacting protein 1
ENSG00000152580	-0.705113	0.00498718	IGSF10	immunoglobulin superfamily member 10
ENSG00000152672	-1.24102	0.00195126	CLEC4F	C-type lectin domain family 4 member F
ENSG00000153446	-0.984438	0.0131706	C16orf89	chromosome 16 open reading frame 89
ENSG00000153822	0.740793	0.00131092	KCNJ16	potassium voltage-gated channel subfamily J member 16
ENSG00000154127	0.882838	0.00132606	UBASH3B	ubiquitin associated and SH3 domain containing B
ENSG00000154678	-0.507809	0.00494001	PDE1C	phosphodiesterase 1C
ENSG00000155886	0.824056	0.0532715	SLC24A2	solute carrier family 24 member 2
ENSG00000156463	0.679842	0.0011755	SH3RF2	SH3 domain containing ring finger 2
ENSG00000157152	-0.529952	0.0307183	SYN2	synapsin II
ENSG00000157330	1.63343	0.022291	C1orf158	chromosome 1 open reading frame 158
ENSG00000157833	-0.558676	0.00191592	GAREM2	GRB2 associated regulator of MAPK1 subtype 2
ENSG00000157992	0.564199	5.44e-05	KRTCAP3	keratinocyte associated protein 3
ENSG00000158104	-0.524238	0.0539116	HPD	4-hydroxyphenylpyruvate dioxygenase
ENSG00000158125	1.25974	0.00132244	XDH	xanthine dehydrogenase
ENSG00000158164	-0.59037	0.0709351	TMSB15A	thymosin beta 15a
ENSG00000158286	-0.682065	8.85e-05	RNF207	ring finger protein 207
ENSG00000159167	-0.750651	0.00347834	STC1	stanniocalcin 1
ENSG00000159216	0.582377	0.0186331	RUNX1	runt related transcription factor 1
ENSG00000159251	-0.650085	0.0999748	ACTC1	actin, alpha, cardiac muscle 1
ENSG00000159399	-1.45984	2.65e-08	HK2	hexokinase 2
ENSG00000160200	-0.50825	0.0184633	CBS	cystathionine-beta-synthase
ENSG00000160318	-0.522992	0.0406061	CLDND2	claudin domain containing 2
ENSG00000160862	-1.65439	0.00640671	AZGP1	alpha-2-glycoprotein 1, zinc-binding
ENSG00000160972	-0.651107	0.00729467	PPP1R16A	protein phosphatase 1 regulatory subunit 16A
ENSG00000161249	-0.610834	0.0645729	DMKN	dermokine
ENSG00000161267	-0.825343	1.67e-06	BDH1	3-hydroxybutyrate dehydrogenase 1
ENSG00000162390	-0.639245	0.00397524	ACOT11	acyl-CoA thioesterase 11
ENSG00000162494	0.503574	0.0247122	LRRC38	leucine rich repeat containing 38
ENSG00000162627	0.518928	0.0105165	SNX7	sorting nexin 7
ENSG00000162706	-0.584659	0.0567609	CADM3	cell adhesion molecule 3
ENSG00000162894	-0.507588	0.0215432	FCMR	Fc fragment of IgM receptor
ENSG00000162981	0.572214	0.00660057	FAM84A	family with sequence similarity 84 member A
ENSG00000163017	-1.08113	0.0884484	ACTG2	actin, gamma 2, smooth muscle, enteric
ENSG00000163357	0.508141	0.0672794	DCST1	DC-STAMP domain containing 1
ENSG00000163376	-0.600508	0.0741928	KBTBD8	kelch repeat and BTB domain containing 8
ENSG00000163395	-1.30897	0.0468134	IGFN1	immunoglobulin-like and fibronectin type III domain containing 1
ENSG00000163554	-0.783619	0.0501482	SPTA1	spectrin alpha, erythrocytic 1
ENSG00000163644	-0.574127	0.0129471	PPM1K	protein phosphatase, Mg2+/Mn2+ dependent 1K
ENSG00000163884	-0.591546	0.00291908	KLF15	Kruppel like factor 15
ENSG00000164418	1.29924	8.86e-06	GRIK2	glutamate ionotropic receptor kainate type subunit 2
ENSG00000164509	-0.761045	0.081801	IL31RA	interleukin 31 receptor A
ENSG00000164647	-0.539692	0.0886005	STEAP1	STEAP family member 1
ENSG00000165409	-0.944694	0.00368288	TSHR	thyroid stimulating hormone receptor
ENSG00000165730	-0.785675	0.0026668	STOX1	storkhead box 1
ENSG00000165905	-2.39185	0.00117298	LARGE2	LARGE xylosyl- and glucuronyltransferase 2
ENSG00000166165	-0.51397	0.0993476	CKB	creatine kinase B
ENSG00000167157	-0.659852	0.0992911	PRRX2	paired related homeobox 2
ENSG00000167701	-0.508936	0.00460554	GPT	glutamic--pyruvic transaminase
ENSG00000167748	-1.25487	0.0719058	KLK1	kallikrein 1
ENSG00000168078	0.627507	0.0697843	PBK	PDZ binding kinase
ENSG00000168143	-0.584936	0.00219651	FAM83B	family with sequence similarity 83 member B
ENSG00000169330	-1.42524	0.00335449	MINAR1	membrane integral NOTCH2 associated receptor 1
ENSG00000169435	0.658207	0.0932595	RASSF6	Ras association domain family member 6
ENSG00000170525	0.970703	0.00195142	PFKFB3	6-phosphofructo-2-kinase/fructose-2,6-biphosphatase 3
ENSG00000170561	-0.501381	0.0371988	IRX2	iroquois homeobox 2
ENSG00000170577	-0.610755	0.00494001	SIX2	SIX homeobox 2
ENSG00000170684	-0.596188	0.0709632	ZNF296	zinc finger protein 296
ENSG00000170775	1.22319	3.89e-06	GPR37	G protein-coupled receptor 37
ENSG00000171444	0.503177	0.00089745	MCC	MCC, WNT signaling pathway regulator
ENSG00000171502	-0.519621	0.0277616	COL24A1	collagen type XXIV alpha 1 chain
ENSG00000172061	-0.773761	0.0538305	LRRC15	leucine rich repeat containing 15
ENSG00000172602	-0.553384	0.0322962	RND1	Rho family GTPase 1
ENSG00000172724	-1.22612	0.0539013	CCL19	C-C motif chemokine ligand 19
ENSG00000173432	1.38934	0.0274205	SAA1	serum amyloid A1
ENSG00000173698	-0.691781	0.060902	ADGRG2	adhesion G protein-coupled receptor G2
ENSG00000174171	-0.777588	0.0007773		novel transcript, antisense to SPTBN5
ENSG00000174502	-1.43728	0.000659757	SLC26A9	solute carrier family 26 member 9
ENSG00000174611	0.546407	0.0281924	KY	kyphoscoliosis peptidase
ENSG00000174640	-0.584643	0.0840719	SLCO2A1	solute carrier organic anion transporter family member 2A1
ENSG00000174680	0.588712	0.0546736	GRIK1-AS1	GRIK1 antisense RNA 1
ENSG00000174808	0.751354	0.000954084	BTC	betacellulin
ENSG00000175229	-1.10685	0.0295403	GAL3ST3	galactose-3-O-sulfotransferase 3
ENSG00000175445	-0.674616	0.000377481	LPL	lipoprotein lipase
ENSG00000175820	-0.817154	0.0414976	CCDC168	coiled-coil domain containing 168
ENSG00000176490	-0.861008	0.0254765	DIRAS1	DIRAS family GTPase 1
ENSG00000176533	-0.578726	0.00107029	GNG7	G protein subunit gamma 7
ENSG00000176697	-1.59236	0.00160252	BDNF	brain derived neurotrophic factor
ENSG00000177453	-0.517665	0.0265011	NIM1K	NIM1 serine/threonine protein kinase
ENSG00000177508	0.800458	0.0702852	IRX3	iroquois homeobox 3
ENSG00000177551	0.909971	0.0546727	NHLH2	nescient helix-loop-helix 2
ENSG00000177732	-0.511957	0.0150059	SOX12	SRY-box 12
ENSG00000178053	0.566096	0.00307054	MLF1	myeloid leukemia factor 1
ENSG00000178075	-0.773836	0.00415344	GRAMD1C	GRAM domain containing 1C
ENSG00000179772	-0.522996	0.0479877	FOXS1	forkhead box S1
ENSG00000179796	0.877174	0.0043502	LRRC3B	leucine rich repeat containing 3B
ENSG00000180730	0.680872	0.00450326	SHISA2	shisa family member 2
ENSG00000181085	-0.511587	0.0693852	MAPK15	mitogen-activated protein kinase 15
ENSG00000181322	1.01377	0.00128961	NME9	NME/NM23 family member 9
ENSG00000181359	0.589901	0.032679	HSP90AA6P	heat shock protein 90 alpha family class A member 6, pseudogene
ENSG00000182492	-0.631163	0.0129025	BGN	biglycan
ENSG00000183625	-0.68558	0.0277243	CCR3	C-C motif chemokine receptor 3
ENSG00000183631	0.989293	0.0583837	PRR32	proline rich 32
ENSG00000183876	0.658843	0.0227441	ARSI	arylsulfatase family member I
ENSG00000184221	-0.95228	0.0332535	OLIG1	oligodendrocyte transcription factor 1
ENSG00000184313	-0.571039	0.00979456	MROH7	maestro heat like repeat family member 7
ENSG00000184368	-1.11379	0.000102396	MAP7D2	MAP7 domain containing 2
ENSG00000184557	-0.573083	0.0480427	SOCS3	suppressor of cytokine signaling 3
ENSG00000185736	1.33645	0.0452226	ADARB2	adenosine deaminase, RNA specific B2 (inactive)
ENSG00000185818	-0.760233	2.26e-05	NAT8L	N-acetyltransferase 8 like
ENSG00000186188	-1.06793	0.0897769	FFAR4	free fatty acid receptor 4
ENSG00000186871	-0.960247	0.0583837	ERCC6L	ERCC excision repair 6 like, spindle assembly checkpoint helicase
ENSG00000187288	-1.34313	0.0217917	CIDEC	cell death inducing DFFA like effector c
ENSG00000187838	-0.628197	0.0769851	PLSCR3	phospholipid scramblase 3
ENSG00000188613	0.629225	0.00433897	NANOS1	nanos C2HC-type zinc finger 1
ENSG00000189316	0.854106	0.0136683		uncharacterized LOC441239
ENSG00000189334	-0.625149	0.0944458	S100A14	S100 calcium binding protein A14
ENSG00000196090	-0.587679	0.091269	PTPRT	protein tyrosine phosphatase, receptor type T
ENSG00000196604	-0.798916	0.0766516	POTEF	POTE ankyrin domain family member F
ENSG00000197083	-0.523977	0.0539116	ZNF300P1	zinc finger protein 300 pseudogene 1
ENSG00000197124	0.506787	0.0321153	ZNF682	zinc finger protein 682
ENSG00000197616	-0.602053	0.00255746	MYH6	myosin heavy chain 6
ENSG00000198010	-0.803246	0.0402734	DLGAP2	DLG associated protein 2
ENSG00000198039	0.91105	9.93e-06	ZNF273	zinc finger protein 273
ENSG00000198216	-0.983918	0.0628692	CACNA1E	calcium voltage-gated channel subunit alpha1 E
ENSG00000198435	-0.500154	0.000260497	NRARP	NOTCH regulated ankyrin repeat protein
ENSG00000198574	0.995902	0.00820696	SH2D1B	SH2 domain containing 1B
ENSG00000198838	-0.682681	0.00948072	RYR3	ryanodine receptor 3
ENSG00000198868	-0.615935	0.0368408	MTND4LP30	MT-ND4L pseudogene 30
ENSG00000199080	0.918782	0.00205219	MIR133B	microRNA 133b
ENSG00000199161	-0.530706	0.00830985	MIR126	microRNA 126
ENSG00000202198	-1.20084	0.0189279
ENSG00000203280	0.693744	0.000654762
ENSG00000203952	0.573184	0.0792598	CCDC160	coiled-coil domain containing 160
ENSG00000204022	0.726898	0.0328516	LIPJ	lipase family member J
ENSG00000204055	0.731813	0.035646		novel transcript
ENSG00000204528	0.795902	0.0960792	PSORS1C3	psoriasis susceptibility 1 candidate 3
ENSG00000204677	0.693375	0.00558749	FAM153C	family with sequence similarity 153 member C
ENSG00000204711	-1.15937	0.00757929	C9orf135	chromosome 9 open reading frame 135
ENSG00000205231	-0.638677	0.0447121	TTLL10-AS1	TTLL10 antisense RNA 1
ENSG00000205517	-0.543345	0.00321571	RGL3	ral guanine nucleotide dissociation stimulator like 3
ENSG00000206195	0.573905	0.0697948	DUXAP8	double homeobox A pseudogene 8
ENSG00000206621	0.632024	0.0218496	SNORD116-14	small nucleolar RNA, C/D box 116-14
ENSG00000207001	0.765652	0.00187418	SNORD116-2	small nucleolar RNA, C/D box 116-2
ENSG00000207197	0.622098	0.0034747	SNORD116-12	small nucleolar RNA, C/D box 116-12
ENSG00000207279	0.733076	0.0162904	SNORD116-24	small nucleolar RNA, C/D box 116-24
ENSG00000211750	-1.09298	0.000323001	TRBV24-1	T cell receptor beta variable 24-1
ENSG00000211751	-1.12808	0.000294338	TRBC1	T cell receptor beta constant 1
ENSG00000211752	-0.978564	0.00415344	TRBV27	T cell receptor beta variable 27
ENSG00000211947	-0.999101	0.0993476	IGHV3-21	immunoglobulin heavy variable 3-21
ENSG00000213050	-0.645809	0.0878526	TPM3P1	tropomyosin 3 pseudogene 1
ENSG00000213051	0.500937	0.0742677	RPL5P5	ribosomal protein L5 pseudogene 5
ENSG00000213216	0.593124	0.0113926		ribosomal protein S25 (RPS25) pseudogene
ENSG00000213468	-0.778481	0.00979456	FIRRE	firre intergenic repeating RNA element
ENSG00000213609	-0.621307	0.0246186	RPL7AP50	ribosomal protein L7a pseudogene 50
ENSG00000213684	-1.08778	0.00729049	LDHBP2	lactate dehydrogenase B pseudogene 2
ENSG00000214047	-1.03417	0.073649	RPS11P7	ribosomal protein S11 pseudogene 7
ENSG00000214970	0.777062	9.63e-05		novel transcript, antisense to MYH2, MYH8, MYH1 and MYH2
ENSG00000215840	-0.786058	0.0749241		ribosomal protein S2 (RPS2) pseudogene
ENSG00000216639	0.551658	0.0069286		ribosomal protein L7 (RPL7) pseudogene
ENSG00000218682	0.542929	0.0184633		enolase 2 (gamma, neuronal) (ENO2) pseudogene
ENSG00000219395	-0.506149	0.074625	HSPA8P15	heat shock protein family A (Hsp70) member 8 pseudogene 15
ENSG00000219438	-0.927881	0.0307183	FAM19A5	family with sequence similarity 19 member A5, C-C motif chemokine like
ENSG00000219951	0.615966	0.0430181		glyceraldehyde-3-phosphate dehydrogenase (GAPDH) pseudogene
ENSG00000220875	-0.767754	0.0677401	HIST1H3PS1	histone cluster 1 H3 pseudogene 1
ENSG00000221866	-0.801049	0.000345853	PLXNA4	plexin A4
ENSG00000221986	0.600979	0.0705194	MYBPHL	myosin binding protein H like
ENSG00000223460	0.586412	0.0173814	GAPDHP69	glyceraldehyde 3 phosphate dehydrogenase pseudogene 69
ENSG00000223476	0.918558	8.24e-05	VN1R42P	vomeronasal 1 receptor 42 pseudogene
ENSG00000223551	-0.600715	0.00455453	TMSB4XP4	TMSB4X pseudogene 4
ENSG00000223561	0.589932	0.0520432		uncharacterized LOC646588
ENSG00000223872	0.5116	0.0964178		novel transcript
ENSG00000224238	0.640207	0.0644053	WARS2-IT1	WARS2 intronic transcript 1
ENSG00000224361	0.543442	0.0449511		novel transcript, antisense to KLHL29
ENSG00000224568	0.801246	0.0368408	LINC01886	long intergenic non-protein coding RNA 1886
ENSG00000224609	1.08455	0.000726531		uncharacterized LOC729467
ENSG00000225386	0.775218	0.0284468		novel transcript
ENSG00000225511	0.822682	0.00757513	LINC00475	long intergenic non-protein coding RNA 475
ENSG00000225526	-1.09308	0.000895253	MKRN2OS	MKRN2 opposite strand
ENSG00000225531	0.52313	0.0473229		MMRP19 pseudogene
ENSG00000225663	-0.561827	0.0873158	MCRIP1	MAPK regulated corepressor interacting protein 1
ENSG00000225792	-0.672018	0.0466331
ENSG00000225968	-0.575365	0.035478	ELFN1	extracellular leucine rich repeat and fibronectin type III domain containing 1
ENSG00000225972	-0.716087	0.0897092	MTND1P23	MT-ND1 pseudogene 23
ENSG00000226074	-0.501167	0.0714303	PRSS44	serine protease 44
ENSG00000226306	-0.926269	3.72e-07	NPY6R	neuropeptide Y receptor Y6 (pseudogene)
ENSG00000226329	0.650697	0.0518243		solute carrier family 40 (iron-regulated transporter), member 1 (SLC40A1) pseudogene
ENSG00000226364	0.850557	0.0222577	LINC02089	long intergenic non-protein coding RNA 2089
ENSG00000226476	0.564613	0.0490741	LINC01748	long intergenic non-protein coding RNA 1748
ENSG00000226519	0.901487	6.8e-05	LINC00390	long intergenic non-protein coding RNA 390
ENSG00000226564	-0.598537	0.0862054	FTH1P20	ferritin heavy chain 1 pseudogene 20
ENSG00000226686	-0.64583	0.0830816	LINC01535	long intergenic non-protein coding RNA 1535
ENSG00000226856	0.814307	0.0356759	THORLNC	testis associated oncogenic lncRNA
ENSG00000227447	1.25907	0.0539116	XGY1	XG pseudogene, Y-linked 1
ENSG00000227471	0.858413	0.0026094	AKR1B15	aldo-keto reductase family 1 member B15
ENSG00000227496	-0.742778	0.0348715		novel transcript
ENSG00000227765	-0.740334	0.0952401	MYL12BP2	myosin light chain 12B pseudogene 2
ENSG00000228146	-0.573052	0.0478495	CASP16P	caspase 16, pseudogene
ENSG00000228307	-0.512516	0.00252909	OR2S1P	olfactory receptor family 2 subfamily S member 1 pseudogene
ENSG00000228399	0.642403	0.0486893		ribosomal protein S20 (RPS20) pseudogene
ENSG00000228594	-1.28355	0.000426936	FNDC10	fibronectin type III domain containing 10
ENSG00000228665	0.591988	0.0231646		ribosomal protein S27 (metallopanstimulin 1) (RPS27) pseudogene
ENSG00000228719	-0.638197	0.0479877		novel transcript
ENSG00000229323	0.57691	0.0992911	DLEU1-AS1	DLEU1 antisense RNA 1
ENSG00000229344	-0.795521	0.040231	MTCO2P12	MT-CO2 pseudogene 12
ENSG00000229425	1.2527	0.004903
ENSG00000229656	-0.572298	0.0224526	ITGB1-DT	ITGB1 divergent transcript
ENSG00000229807	-5.39247	2.64e-14	XIST	X inactive specific transcript
ENSG00000231252	0.541098	0.0297086
ENSG00000231327	-0.763056	0.00132606	LINC01816	long intergenic non-protein coding RNA 1816
ENSG00000231536	0.652534	0.0644897		novel transcript
ENSG00000231738	0.643809	0.0543908	TSPAN19	tetraspanin 19
ENSG00000232271	1.01583	0.0415931		novel transcript
ENSG00000232316	0.700574	0.0130209	LINC02518	long intergenic non-protein coding RNA 2518
ENSG00000232451	0.814329	0.00347834		novel transcript
ENSG00000232672	-0.645431	0.0926418	ACTG1P21	actin gamma 1 pseudogene 21
ENSG00000233038	0.570937	0.0526103		novel transcript, antisense to PTPRN2
ENSG00000233760	-0.536429	0.0960941
ENSG00000233987	-1.45342	0.000136874		novel transcript
ENSG00000234076	-0.667399	0.0360629	TPRG1-AS1	TPRG1 antisense RNA 1
ENSG00000234229	-0.568124	0.0174501	LINC01505	long intergenic non-protein coding RNA 1505
ENSG00000234323	-0.554592	0.00532786
ENSG00000234805	-1.17933	0.004903		family with sequence similarity 151, member A (FAM151A) pseudogene
ENSG00000235021	0.801652	0.0186311		novel transcript
ENSG00000235285	0.535428	0.0390517	SMIM2-IT1	SMIM2 intronic transcript 1
ENSG00000235688	-0.504146	0.0515896	SNTG2-AS1	SNTG2 antisense RNA 1
ENSG00000235994	-0.670131	0.0989376		uncharacterized LOC100128124
ENSG00000236090	0.699218	0.00957399	LDHAP3	lactate dehydrogenase A pseudogene 3
ENSG00000236257	0.557416	0.0322962	EI24P2	EI24, autophagy associated transmembrane protein pseudogene 2
ENSG00000236714	-0.860401	0.0140317	LINC01844	long intergenic non-protein coding RNA 1844
ENSG00000236740	-0.754596	0.0222577
ENSG00000236811	0.948422	0.0233488	GAPDHP2	glyceraldehyde-3-phosphate dehydrogenase pseudogene 2
ENSG00000236993	0.745105	0.00690675	GAPDHP21	glyceraldehyde 3 phosphate dehydrogenase pseudogene 21
ENSG00000237433	-0.704147	0.0895012	RPSAP11	ribosomal protein SA pseudogene 11
ENSG00000237498	1.8429	0.00035747		novel transcript
ENSG00000238178	0.891379	0.0283403		novel transcript, antisense to MAGEB17
ENSG00000238273	1.06204	0.000199625		novel transcript, antisense to FHL2
ENSG00000239014	0.614885	0.0415138	SNORD108	small nucleolar RNA, C/D box 108
ENSG00000240972	-0.702162	0.073075	MIF	macrophage migration inhibitory factor
ENSG00000241439	-0.660651	0.073784		pseudogene similar to part of fibrosin-like 1 (FBRSL1)
ENSG00000241458	0.564003	0.0485543	RPL7P19	ribosomal protein L7 pseudogene 19
ENSG00000243056	-0.54385	0.0492059	EIF4EBP3	eukaryotic translation initiation factor 4E binding protein 3
ENSG00000243824	0.603299	0.00991806	RPL12P6	ribosomal protein L12 pseudogene 6
ENSG00000244025	-0.930709	0.0368408	KRTAP19-3	keratin associated protein 19-3
ENSG00000244306	0.524287	0.0516653		double homeobox A pseudogene 10
ENSG00000245479	-0.611158	0.0658129	LINC01585	long intergenic non-protein coding RNA 1585
ENSG00000246022	-0.699572	0.00342513	ALDH1L1-AS2	ALDH1L1 antisense RNA 2
ENSG00000246985	-0.645052	0.00316376	SOCS2-AS1	SOCS2 antisense RNA 1
ENSG00000248461	0.898839	0.0144354	LINC02119	long intergenic non-protein coding RNA 2119
ENSG00000248485	-0.628227	0.0582459	PCP4L1	Purkinje cell protein 4 like 1
ENSG00000249116	0.774794	0.0539013		novel transcript, antisense to IRX4
ENSG00000249421	0.700555	0.0190964	ADAMTS19-AS1	ADAMTS19 antisense RNA 1
ENSG00000249464	0.646813	0.00319106	LINC01091	long intergenic non-protein coding RNA 1091
ENSG00000250003	1.24195	6.57e-05	LINC02107	long intergenic non-protein coding RNA 2107
ENSG00000250056	-0.817523	0.00171253	LINC01018	long intergenic non-protein coding RNA 1018
ENSG00000250105	1.14351	0.0331508		novel transcript
ENSG00000250230	-0.52428	0.0522645
ENSG00000250917	0.574079	0.0981188		novel transcript, overlapping AHCY
ENSG00000251455	-0.542574	0.0331717
ENSG00000251791	0.597158	0.00528881	SCARNA6	small Cajal body-specific RNA 6
ENSG00000254017	-1.37544	0.00218556	IGHEP2	immunoglobulin heavy constant epsilon P2 (pseudogene)
ENSG00000254453	-0.844344	0.089726	NAV2-AS2	NAV2 antisense RNA 2
ENSG00000255020	-0.533733	0.0828908		novel transcript, antisense to TDH
ENSG00000255426	0.604996	0.0097642		novel transcript
ENSG00000255970	0.637213	0.021054	LINC02421	long intergenic non-protein coding RNA 2421
ENSG00000256006	0.518151	0.0815751		novel transcript
ENSG00000257151	0.521739	0.00251566	PWAR6	Prader Willi/Angelman region RNA 6
ENSG00000257859	-1.54254	0.00245249	CASC18	cancer susceptibility 18
ENSG00000258476	0.667831	0.0073552	LINC02207	long intergenic non-protein coding RNA 2207
ENSG00000258545	0.759165	0.095545	RHOXF1-AS1	RHOXF1 antisense RNA 1
ENSG00000258696	-0.735967	0.0168472		novel transcript, antisense to TTC6
ENSG00000258831	0.560943	0.0368347		novel transcript
ENSG00000259001	-0.906151	0.0739315		ribonuclease P RNA component H1
ENSG00000259048	-0.702482	0.0457133		novel transcript, antisense to TTC6
ENSG00000259362	-0.601613	0.0539116
ENSG00000259495	0.601174	0.00547954		novel transcript
ENSG00000259869	0.78116	0.0733605
ENSG00000260001	-1.82657	0.000262756	TGFBR3L	transforming growth factor beta receptor 3 like
ENSG00000260047	0.567046	0.0365065	BCAP31P2	B cell receptor associated protein 31 pseudogene 2
ENSG00000260269	0.577301	0.0221824		novel transcript
ENSG00000260337	0.56258	0.0658129
ENSG00000260613	0.643491	0.00498718
ENSG00000260880	-0.604314	0.0571029	HCCAT5	hepatocellular carcinoma associated transcript 5
ENSG00000260947	-0.638882	0.0479877		novel transcript
ENSG00000261003	0.613749	0.0319071		novel transcript, overlapping to FAM120B
ENSG00000261069	0.63037	0.00356852		novel transcript, SNORD host
ENSG00000261105	-0.783408	0.0578837	LMO7-AS1	LMO7 antisense RNA 1
ENSG00000261116	-0.56068	0.019603		novel transcript, overlapping to FAM83B
ENSG00000261787	0.91431	0.0708438	TCF24	transcription factor 24
ENSG00000261863	0.732553	0.000494995	LINC01996	long intergenic non-protein coding RNA 1996
ENSG00000262902	-0.713588	0.0587856	MTCO1P40	MT-CO1 pseudogene 40
ENSG00000263257	0.904644	0.00342513		novel transcript
ENSG00000264151	-0.687343	0.0241704
ENSG00000264187	-0.666908			novel transcript
ENSG00000264281	-0.587159	0.0215432		ribosomal protein L41 (RPL41) pseudogene
ENSG00000264424	1.47397	0.000279695	MYH4	myosin heavy chain 4
ENSG00000264569	-0.856777	0.0283535		novel transcript, antisense DCXR
ENSG00000265356	1.01702	0.0539013		novel transcript
ENSG00000265728	0.655686	0.0283403
ENSG00000266145	-0.553658	0.0539013	RHOT1P1	ras homolog family member T1 pseudogene 1
ENSG00000267082	-0.558781	0.0233657
ENSG00000267336	0.737317	0.0056989	EIF4A2P1	eukaryotic translation initiation factor 4A2 pseudogene 1
ENSG00000267583	-0.560371	0.0954013		novel transcript
ENSG00000267776	-0.514727	0.0886005
ENSG00000268583	-0.508384	0.0201968		novel transcript, antisense to CARD8
ENSG00000269926	1.08231	0.0539583	DDIT4-AS1	DDIT4 antisense RNA 1
ENSG00000270225	-0.953145	0.0321152	MTCO2P22	MT-CO2 pseudogene 22
ENSG00000270401	0.898944	0.0268288		novel immunoglobulin heavy variable region ( IGHV) pseudogene
ENSG00000270641	-6.48182	4.05e-11	TSIX	TSIX transcript, XIST antisense RNA
ENSG00000270704	0.775393	0.0133717		novel transcript
ENSG00000271347	0.655793	0.00342209
ENSG00000271723	-0.533161	0.0778605	MROH7-TTC4	MROH7-TTC4 readthrough (NMD candidate)
ENSG00000271810	0.522573	0.0999958		novel protein, PPM1J-RHOC readthrough
ENSG00000272273	-0.539563	0.0184633	IER3-AS1	IER3 antisense RNA 1
ENSG00000272386	-0.50089	0.0798818		novel transcript, sense intronic to PRCD
ENSG00000272485	0.661165	0.0932595		novel transcript
ENSG00000272711	-0.806869	0.00383063
ENSG00000272783	-0.65716	0.022275
ENSG00000272975	0.68263	0.000262756	MYHAS	myosin heavy chain gene cluster antisense RNA
ENSG00000273289	-0.547983	0.0914155		novel transcript, antisense to C22orf26

## Sheet: top-ranked genes
Ensembl ID
ENSG00000100422
ENSG00000101542
ENSG00000110436
ENSG00000113389
ENSG00000125848
ENSG00000128512
ENSG00000128596
ENSG00000129173
ENSG00000146670
ENSG00000148600
ENSG00000148655
ENSG00000174721
ENSG00000176783
ENSG00000185162
ENSG00000185736
ENSG00000204103
ENSG00000225511
ENSG00000226862
ENSG00000226913
ENSG00000234076
ENSG00000244405
ENSG00000250138
ENSG00000258696
ENSG00000261600
ENSG00000267336
ENSG00000267640

## Sheet: Sig_reactions_cluster1
Reaction ID	Reaction	Subsystems	Genes Association
HMR_0188	AMP[c] + PPi[c] + lauroyl-CoA[c] <=> ATP[c] + CoA[c] + lauric acid[c]	Fatty acid activation (cytosolic)	ENSG00000068366;ENSG00000103740;ENSG00000123983;ENSG00000130377;ENSG00000140284;ENSG00000151726;ENSG00000164398;ENSG00000197142
HMR_0192	AMP[c] + PPi[c] + tridecanoyl-CoA[c] <=> ATP[c] + CoA[c] + tridecylic acid[c]	Fatty acid activation (cytosolic)	ENSG00000068366;ENSG00000103740;ENSG00000123983;ENSG00000130377;ENSG00000140284;ENSG00000151726;ENSG00000164398;ENSG00000197142
HMR_0200	(9E)-tetradecenoic acid[c] + ATP[c] + CoA[c] <=> (9E)-tetradecenoyl-CoA[c] + AMP[c] + PPi[c]	Fatty acid activation (cytosolic)	ENSG00000068366;ENSG00000103740;ENSG00000123983;ENSG00000130377;ENSG00000140284;ENSG00000151726;ENSG00000164398;ENSG00000197142
HMR_0204	(7Z)-tetradecenoic acid[c] + ATP[c] + CoA[c] <=> (7Z)-tetradecenoyl-CoA[c] + AMP[c] + PPi[c]	Fatty acid activation (cytosolic)	ENSG00000068366;ENSG00000103740;ENSG00000123983;ENSG00000130377;ENSG00000140284;ENSG00000151726;ENSG00000164398;ENSG00000197142
HMR_0209	5-tetradecenoyl-CoA[c] + AMP[c] + PPi[c] <=> ATP[c] + CoA[c] + physeteric acid[c]	Fatty acid activation (cytosolic)	ENSG00000068366;ENSG00000103740;ENSG00000123983;ENSG00000130377;ENSG00000140284;ENSG00000151726;ENSG00000164398;ENSG00000197142
HMR_0213	AMP[c] + PPi[c] + pentadecanoyl-CoA[c] <=> ATP[c] + CoA[c] + pentadecylic acid[c]	Fatty acid activation (cytosolic)	ENSG00000068366;ENSG00000103740;ENSG00000123983;ENSG00000130377;ENSG00000140284;ENSG00000151726;ENSG00000164398;ENSG00000197142
HMR_0217	AMP[c] + PPi[c] + palmitoyl-CoA[c] <=> ATP[c] + CoA[c] + palmitate[c]	Fatty acid activation (cytosolic)	ENSG00000068366;ENSG00000103740;ENSG00000123983;ENSG00000130377;ENSG00000140284;ENSG00000151726;ENSG00000164398;ENSG00000197142
HMR_0226	AMP[c] + PPi[c] + palmitoleoyl-CoA[c] <=> ATP[c] + CoA[c] + palmitolate[c]	Fatty acid activation (cytosolic)	ENSG00000068366;ENSG00000103740;ENSG00000123983;ENSG00000130377;ENSG00000140284;ENSG00000151726;ENSG00000164398;ENSG00000197142
HMR_0233	7-hexadecenoyl-CoA[c] + AMP[c] + PPi[c] <=> 7-palmitoleic acid[c] + ATP[c] + CoA[c]	Fatty acid activation (cytosolic)	ENSG00000068366;ENSG00000103740;ENSG00000123983;ENSG00000130377;ENSG00000140284;ENSG00000151726;ENSG00000164398;ENSG00000197142
HMR_0241	(10Z)-heptadecenoic acid[c] + ATP[c] + CoA[c] <=> (10Z)-heptadecenoyl-CoA[c] + AMP[c] + PPi[c]	Fatty acid activation (cytosolic)	ENSG00000068366;ENSG00000103740;ENSG00000123983;ENSG00000130377;ENSG00000140284;ENSG00000151726;ENSG00000164398;ENSG00000197142
HMR_0245	9-heptadecenoyl-CoA[c] + AMP[c] + PPi[c] <=> 9-heptadecylenic acid[c] + ATP[c] + CoA[c]	Fatty acid activation (cytosolic)	ENSG00000068366;ENSG00000103740;ENSG00000123983;ENSG00000130377;ENSG00000140284;ENSG00000151726;ENSG00000164398;ENSG00000197142
HMR_0249	AMP[c] + PPi[c] + stearoyl-CoA[c] <=> ATP[c] + CoA[c] + stearate[c]	Fatty acid activation (cytosolic)	ENSG00000068366;ENSG00000103740;ENSG00000119673;ENSG00000123983;ENSG00000130377;ENSG00000140284;ENSG00000151726;ENSG00000164398;ENSG00000177465;ENSG00000197142
HMR_0255	(13Z)-octadecenoic acid[c] + ATP[c] + CoA[c] <=> (13Z)-octadecenoyl-CoA[c] + AMP[c] + PPi[c]	Fatty acid activation (cytosolic)	ENSG00000068366;ENSG00000103740;ENSG00000123983;ENSG00000130377;ENSG00000140284;ENSG00000151726;ENSG00000164398;ENSG00000197142
HMR_0259	AMP[c] + PPi[c] + cis-vaccenoyl-CoA[c] <=> ATP[c] + CoA[c] + cis-vaccenic acid[c]	Fatty acid activation (cytosolic)	ENSG00000068366;ENSG00000103740;ENSG00000123983;ENSG00000130377;ENSG00000140284;ENSG00000151726;ENSG00000164398;ENSG00000197142
HMR_0263	ATP[c] + CoA[c] + oleate[c] => AMP[c] + PPi[c] + oleoyl-CoA[c]	Fatty acid activation (cytosolic)	ENSG00000068366;ENSG00000103740;ENSG00000123983;ENSG00000130377;ENSG00000140284;ENSG00000151726;ENSG00000164398;ENSG00000197142
HMR_0267	(9E)-octadecenoyl-CoA[c] + AMP[c] + PPi[c] <=> ATP[c] + CoA[c] + elaidate[c]	Fatty acid activation (cytosolic)	ENSG00000068366;ENSG00000103740;ENSG00000123983;ENSG00000130377;ENSG00000140284;ENSG00000151726;ENSG00000164398;ENSG00000197142
HMR_0271	(13Z)-octadecenoyl-CoA[c] + AMP[c] + PPi[c] <=> (7Z)-octadecenoic acid[c] + ATP[c] + CoA[c]	Fatty acid activation (cytosolic)	ENSG00000068366;ENSG00000103740;ENSG00000123983;ENSG00000130377;ENSG00000140284;ENSG00000151726;ENSG00000164398;ENSG00000197142
HMR_0275	(6Z,9Z)-octadecadienoic acid[c] + ATP[c] + CoA[c] <=> (6Z,9Z)-octadecadienoyl-CoA[c] + AMP[c] + PPi[c]	Fatty acid activation (cytosolic)	ENSG00000068366;ENSG00000103740;ENSG00000123983;ENSG00000130377;ENSG00000140284;ENSG00000151726;ENSG00000164398;ENSG00000197142
HMR_0279	AMP[c] + PPi[c] + nonadecanoyl-CoA[c] <=> ATP[c] + CoA[c] + nonadecylic acid[c]	Fatty acid activation (cytosolic)	ENSG00000068366;ENSG00000103740;ENSG00000123983;ENSG00000130377;ENSG00000140284;ENSG00000151726;ENSG00000164398;ENSG00000197142
HMR_0283	AMP[c] + PPi[c] + eicosanoyl-CoA[c] <=> ATP[c] + CoA[c] + eicosanoate[c]	Fatty acid activation (cytosolic)	ENSG00000068366;ENSG00000103740;ENSG00000123983;ENSG00000130377;ENSG00000140284;ENSG00000151726;ENSG00000164398;ENSG00000197142
HMR_0289	(13Z)-eicosenoic acid[c] + ATP[c] + CoA[c] <=> (13Z)-eicosenoyl-CoA[c] + AMP[c] + PPi[c]	Fatty acid activation (cytosolic)	ENSG00000068366;ENSG00000103740;ENSG00000123983;ENSG00000130377;ENSG00000140284;ENSG00000151726;ENSG00000164398;ENSG00000197142
HMR_0293	(11Z)-eicosenoyl-CoA[c] + AMP[c] + PPi[c] <=> ATP[c] + CoA[c] + cis-gondoic acid[c]	Fatty acid activation (cytosolic)	ENSG00000068366;ENSG00000103740;ENSG00000123983;ENSG00000130377;ENSG00000140284;ENSG00000151726;ENSG00000164398;ENSG00000197142
HMR_0297	9-eicosenoic acid[c] + ATP[c] + CoA[c] <=> 9-eicosenoyl-CoA[c] + AMP[c] + PPi[c]	Fatty acid activation (cytosolic)	ENSG00000068366;ENSG00000103740;ENSG00000123983;ENSG00000130377;ENSG00000140284;ENSG00000151726;ENSG00000164398;ENSG00000197142
HMR_0301	(8Z,11Z)-eicosadienoyl-CoA[c] + AMP[c] + PPi[c] <=> 8,11-eicosadienoic acid[c] + ATP[c] + CoA[c]	Fatty acid activation (cytosolic)	ENSG00000068366;ENSG00000103740;ENSG00000123983;ENSG00000130377;ENSG00000140284;ENSG00000151726;ENSG00000164398;ENSG00000197142
HMR_0305	(5Z,8Z,11Z)-eicosatrienoyl-CoA[c] + AMP[c] + PPi[c] <=> ATP[c] + CoA[c] + mead acid[c]	Fatty acid activation (cytosolic)	ENSG00000068366;ENSG00000103740;ENSG00000123983;ENSG00000130377;ENSG00000140284;ENSG00000151726;ENSG00000164398;ENSG00000197142
HMR_0309	AMP[c] + PPi[c] + heneicosanoyl-CoA[c] <=> ATP[c] + CoA[c] + henicosanoic acid[c]	Fatty acid activation (cytosolic)	ENSG00000068366;ENSG00000103740;ENSG00000123983;ENSG00000130377;ENSG00000140284;ENSG00000151726;ENSG00000164398;ENSG00000197142
HMR_0313	AMP[c] + PPi[c] + docosanoyl-CoA[c] <=> ATP[c] + CoA[c] + behenic acid[c]	Fatty acid activation (cytosolic)	ENSG00000068366;ENSG00000103740;ENSG00000123983;ENSG00000130377;ENSG00000140284;ENSG00000151726;ENSG00000164398;ENSG00000197142
HMR_0319	(13Z)-docosenoyl-CoA[c] + AMP[c] + PPi[c] <=> ATP[c] + CoA[c] + cis-erucic acid[c]	Fatty acid activation (cytosolic)	ENSG00000068366;ENSG00000103740;ENSG00000123983;ENSG00000130377;ENSG00000140284;ENSG00000151726;ENSG00000164398;ENSG00000197142
HMR_0323	(11Z)-docosenoyl-CoA[c] + AMP[c] + PPi[c] <=> ATP[c] + CoA[c] + cis-cetoleic acid[c]	Fatty acid activation (cytosolic)	ENSG00000068366;ENSG00000103740;ENSG00000123983;ENSG00000130377;ENSG00000140284;ENSG00000151726;ENSG00000164398;ENSG00000197142
HMR_0327	AMP[c] + PPi[c] + tricosanoyl-CoA[c] <=> ATP[c] + CoA[c] + tricosanoic acid[c]	Fatty acid activation (cytosolic)	ENSG00000068366;ENSG00000103740;ENSG00000123983;ENSG00000130377;ENSG00000140284;ENSG00000151726;ENSG00000164398;ENSG00000197142
HMR_0331	AMP[c] + PPi[c] + tetracosanoyl-CoA[c] <=> ATP[c] + CoA[c] + lignocerate[c]	Fatty acid activation (cytosolic)	ENSG00000068366;ENSG00000103740;ENSG00000123983;ENSG00000130377;ENSG00000140284;ENSG00000151726;ENSG00000164398;ENSG00000197142
HMR_0337	(15Z)-tetracosenoyl-CoA[c] + AMP[c] + PPi[c] <=> ATP[c] + CoA[c] + nervonic acid[c]	Fatty acid activation (cytosolic)	ENSG00000068366;ENSG00000103740;ENSG00000123983;ENSG00000130377;ENSG00000140284;ENSG00000151726;ENSG00000164398;ENSG00000197142
HMR_0341	AMP[c] + PPi[c] + hexacosanoyl-CoA[c] <=> ATP[c] + CoA[c] + cerotic acid[c]	Fatty acid activation (cytosolic)	ENSG00000068366;ENSG00000103740;ENSG00000123983;ENSG00000130377;ENSG00000140284;ENSG00000151726;ENSG00000164398;ENSG00000197142
HMR_0345	AMP[c] + PPi[c] + hexacosenoyl-CoA[c] <=> ATP[c] + CoA[c] + ximenic acid[c]	Fatty acid activation (cytosolic)	ENSG00000068366;ENSG00000103740;ENSG00000123983;ENSG00000130377;ENSG00000140284;ENSG00000151726;ENSG00000164398;ENSG00000197142
HMR_0353	(6Z,9Z,12Z,15Z)-octadecatetraenoyl-CoA[c] + AMP[c] + PPi[c] <=> ATP[c] + CoA[c] + stearidonic acid[c]	Fatty acid activation (cytosolic)	ENSG00000068366;ENSG00000103740;ENSG00000123983;ENSG00000130377;ENSG00000140284;ENSG00000151726;ENSG00000164398;ENSG00000197142
HMR_0357	(8Z,11Z,14Z,17Z)-eicosatetraenoyl-CoA[c] + AMP[c] + PPi[c] <=> ATP[c] + CoA[c] + omega-3-arachidonic acid[c]	Fatty acid activation (cytosolic)	ENSG00000068366;ENSG00000103740;ENSG00000123983;ENSG00000130377;ENSG00000140284;ENSG00000151726;ENSG00000164398;ENSG00000197142
HMR_0365	(7Z,10Z,13Z,16Z,19Z)-docosapentaenoyl-CoA[c] + AMP[c] + PPi[c] <=> ATP[c] + CoA[c] + DPA[c]	Fatty acid activation (cytosolic)	ENSG00000068366;ENSG00000103740;ENSG00000123983;ENSG00000130377;ENSG00000140284;ENSG00000151726;ENSG00000164398;ENSG00000197142
HMR_0369	(9Z,12Z,15Z,18Z,21Z)-TPA[c] + ATP[c] + CoA[c] <=> (9Z,12Z,15Z,18Z,21Z)-tetracosapentaenoyl-CoA[c] + AMP[c] + PPi[c]	Fatty acid activation (cytosolic)	ENSG00000068366;ENSG00000103740;ENSG00000123983;ENSG00000130377;ENSG00000140284;ENSG00000151726;ENSG00000164398;ENSG00000197142
HMR_0373	(6Z,9Z,12Z,15Z,18Z,21Z)-THA[c] + ATP[c] + CoA[c] <=> (6Z,9Z,12Z,15Z,18Z,21Z)-tetracosahexaenoyl-CoA[c] + AMP[c] + PPi[c]	Fatty acid activation (cytosolic)	ENSG00000068366;ENSG00000103740;ENSG00000123983;ENSG00000130377;ENSG00000140284;ENSG00000151726;ENSG00000164398;ENSG00000197142
HMR_0377	(4Z,7Z,10Z,13Z,16Z,19Z)-docosahexaenoyl-CoA[c] + AMP[c] + PPi[c] <=> ATP[c] + CoA[c] + DHA[c]	Fatty acid activation (cytosolic)	ENSG00000068366;ENSG00000103740;ENSG00000123983;ENSG00000130377;ENSG00000140284;ENSG00000151726;ENSG00000164398;ENSG00000197142
HMR_0381	(11Z,14Z,17Z)-eicosatrienoic acid[c] + ATP[c] + CoA[c] <=> (11Z,14Z,17Z)-eicosatrienoyl-CoA[c] + AMP[c] + PPi[c]	Fatty acid activation (cytosolic)	ENSG00000068366;ENSG00000103740;ENSG00000123983;ENSG00000130377;ENSG00000140284;ENSG00000151726;ENSG00000164398;ENSG00000197142
HMR_0385	13,16,19-docosatrienoic acid[c] + ATP[c] + CoA[c] <=> 13,16,19-docosatrienoyl-CoA[c] + AMP[c] + PPi[c]	Fatty acid activation (cytosolic)	ENSG00000068366;ENSG00000103740;ENSG00000123983;ENSG00000130377;ENSG00000140284;ENSG00000151726;ENSG00000164398;ENSG00000197142
HMR_0389	10,13,16,19-docosatetraenoic acid[c] + ATP[c] + CoA[c] <=> 10,13,16,19-docosatetraenoyl-CoA[c] + AMP[c] + PPi[c]	Fatty acid activation (cytosolic)	ENSG00000068366;ENSG00000103740;ENSG00000123983;ENSG00000130377;ENSG00000140284;ENSG00000151726;ENSG00000164398;ENSG00000197142
HMR_0393	12,15,18,21-tetracosatetraenoic acid[c] + ATP[c] + CoA[c] <=> 12,15,18,21-tetracosatetraenoyl-CoA[c] + AMP[c] + PPi[c]	Fatty acid activation (cytosolic)	ENSG00000068366;ENSG00000103740;ENSG00000123983;ENSG00000130377;ENSG00000140284;ENSG00000151726;ENSG00000164398;ENSG00000197142
HMR_0401	AMP[c] + PPi[c] + gamma-linolenoyl-CoA[c] <=> ATP[c] + CoA[c] + gamma-linolenate[c]	Fatty acid activation (cytosolic)	ENSG00000068366;ENSG00000103740;ENSG00000123983;ENSG00000130377;ENSG00000140284;ENSG00000151726;ENSG00000164398;ENSG00000197142
HMR_0413	(7Z,10Z,13Z,16Z)-docosatetraenoyl-CoA[c] + AMP[c] + PPi[c] <=> ATP[c] + CoA[c] + adrenic acid[c]	Fatty acid activation (cytosolic)	ENSG00000068366;ENSG00000103740;ENSG00000123983;ENSG00000130377;ENSG00000140284;ENSG00000151726;ENSG00000164398;ENSG00000197142
HMR_0417	(9Z,12Z,15Z,18Z)-TTA[c] + ATP[c] + CoA[c] <=> (9Z,12Z,15Z,18Z)-tetracosatetraenoyl-CoA[c] + AMP[c] + PPi[c]	Fatty acid activation (cytosolic)	ENSG00000068366;ENSG00000103740;ENSG00000123983;ENSG00000130377;ENSG00000140284;ENSG00000151726;ENSG00000164398;ENSG00000197142
HMR_0421	(6Z,9Z,12Z,15Z,18Z)-TPA[c] + ATP[c] + CoA[c] <=> (6Z,9Z,12Z,15Z,18Z)-tetracosapentaenoyl-CoA[c] + AMP[c] + PPi[c]	Fatty acid activation (cytosolic)	ENSG00000068366;ENSG00000103740;ENSG00000123983;ENSG00000130377;ENSG00000140284;ENSG00000151726;ENSG00000164398;ENSG00000197142
HMR_0425	(4Z,7Z,10Z,13Z,16Z)-DPA[c] + ATP[c] + CoA[c] <=> (4Z,7Z,10Z,13Z,16Z)-docosapentaenoyl-CoA[c] + AMP[c] + PPi[c]	Fatty acid activation (cytosolic)	ENSG00000068366;ENSG00000103740;ENSG00000123983;ENSG00000130377;ENSG00000140284;ENSG00000151726;ENSG00000164398;ENSG00000197142
HMR_0429	(11Z,14Z)-eicosadienoic acid[c] + ATP[c] + CoA[c] <=> (11Z,14Z)-eicosadienoyl-CoA[c] + AMP[c] + PPi[c]	Fatty acid activation (cytosolic)	ENSG00000068366;ENSG00000103740;ENSG00000123983;ENSG00000130377;ENSG00000140284;ENSG00000151726;ENSG00000164398;ENSG00000197142
HMR_0433	(13Z,16Z)-docosadienoic acid[c] + ATP[c] + CoA[c] <=> (13Z,16Z)-docosadienoyl-CoA[c] + AMP[c] + PPi[c]	Fatty acid activation (cytosolic)	ENSG00000068366;ENSG00000103740;ENSG00000123983;ENSG00000130377;ENSG00000140284;ENSG00000151726;ENSG00000164398;ENSG00000197142
HMR_0437	10,13,16-docosatrienoyl-CoA[c] + AMP[c] + PPi[c] <=> 10,13,16-docosatriynoic acid[c] + ATP[c] + CoA[c]	Fatty acid activation (cytosolic)	ENSG00000068366;ENSG00000103740;ENSG00000123983;ENSG00000130377;ENSG00000140284;ENSG00000151726;ENSG00000164398;ENSG00000197142
HMR_2946	(9E)-tetradecenoic acid[r] + ATP[r] + CoA[r] <=> (9E)-tetradecenoyl-CoA[r] + AMP[r] + PPi[r]	Fatty acid activation (endoplasmic reticular)	ENSG00000068366;ENSG00000103740;ENSG00000123983;ENSG00000130377;ENSG00000140284;ENSG00000151726;ENSG00000164398;ENSG00000197142
HMR_2947	(7Z)-tetradecenoic acid[r] + ATP[r] + CoA[r] <=> (7Z)-tetradecenoyl-CoA[r] + AMP[r] + PPi[r]	Fatty acid activation (endoplasmic reticular)	ENSG00000068366;ENSG00000103740;ENSG00000123983;ENSG00000130377;ENSG00000140284;ENSG00000151726;ENSG00000164398;ENSG00000197142
HMR_2955	(10Z)-heptadecenoic acid[r] + ATP[r] + CoA[r] <=> (10Z)-heptadecenoyl-CoA[r] + AMP[r] + PPi[r]	Fatty acid activation (endoplasmic reticular)	ENSG00000068366;ENSG00000103740;ENSG00000123983;ENSG00000130377;ENSG00000140284;ENSG00000151726;ENSG00000164398;ENSG00000197142
HMR_2959	ATP[r] + CoA[r] + oleate[r] => AMP[r] + PPi[r] + oleoyl-CoA[r]	Fatty acid activation (endoplasmic reticular)	ENSG00000068366;ENSG00000103740;ENSG00000123983;ENSG00000130377;ENSG00000140284;ENSG00000151726;ENSG00000164398;ENSG00000197142
HMR_2962	(13Z)-octadecenoic acid[r] + ATP[r] + CoA[r] <=> (13Z)-octadecenoyl-CoA[r] + AMP[r] + PPi[r]	Fatty acid activation (endoplasmic reticular)	ENSG00000068366;ENSG00000103740;ENSG00000123983;ENSG00000130377;ENSG00000140284;ENSG00000151726;ENSG00000164398;ENSG00000197142
HMR_2964	(6Z,9Z)-octadecadienoic acid[r] + ATP[r] + CoA[r] <=> (6Z,9Z)-octadecadienoyl-CoA[r] + AMP[r] + PPi[r]	Fatty acid activation (endoplasmic reticular)	ENSG00000068366;ENSG00000103740;ENSG00000123983;ENSG00000130377;ENSG00000140284;ENSG00000151726;ENSG00000164398;ENSG00000197142
HMR_2968	(13Z)-eicosenoic acid[r] + ATP[r] + CoA[r] <=> (13Z)-eicosenoyl-CoA[r] + AMP[r] + PPi[r]	Fatty acid activation (endoplasmic reticular)	ENSG00000068366;ENSG00000103740;ENSG00000123983;ENSG00000130377;ENSG00000140284;ENSG00000151726;ENSG00000164398;ENSG00000197142
HMR_2969	9-eicosenoic acid[r] + ATP[r] + CoA[r] <=> 9-eicosenoyl-CoA[r] + AMP[r] + PPi[r]	Fatty acid activation (endoplasmic reticular)	ENSG00000068366;ENSG00000103740;ENSG00000123983;ENSG00000130377;ENSG00000140284;ENSG00000151726;ENSG00000164398;ENSG00000197142
HMR_2986	(9Z,12Z,15Z,18Z,21Z)-TPA[r] + ATP[r] + CoA[r] <=> (9Z,12Z,15Z,18Z,21Z)-tetracosapentaenoyl-CoA[r] + AMP[r] + PPi[r]	Fatty acid activation (endoplasmic reticular)	ENSG00000068366;ENSG00000103740;ENSG00000123983;ENSG00000130377;ENSG00000140284;ENSG00000151726;ENSG00000164398;ENSG00000197142
HMR_2987	(6Z,9Z,12Z,15Z,18Z,21Z)-THA[r] + ATP[r] + CoA[r] <=> (6Z,9Z,12Z,15Z,18Z,21Z)-tetracosahexaenoyl-CoA[r] + AMP[r] + PPi[r]	Fatty acid activation (endoplasmic reticular)	ENSG00000068366;ENSG00000103740;ENSG00000123983;ENSG00000130377;ENSG00000140284;ENSG00000151726;ENSG00000164398;ENSG00000197142
HMR_2989	(11Z,14Z,17Z)-eicosatrienoic acid[r] + ATP[r] + CoA[r] <=> (11Z,14Z,17Z)-eicosatrienoyl-CoA[r] + AMP[r] + PPi[r]	Fatty acid activation (endoplasmic reticular)	ENSG00000068366;ENSG00000103740;ENSG00000123983;ENSG00000130377;ENSG00000140284;ENSG00000151726;ENSG00000164398;ENSG00000197142
HMR_2990	13,16,19-docosatrienoic acid[r] + ATP[r] + CoA[r] <=> 13,16,19-docosatrienoyl-CoA[r] + AMP[r] + PPi[r]	Fatty acid activation (endoplasmic reticular)	ENSG00000068366;ENSG00000103740;ENSG00000123983;ENSG00000130377;ENSG00000140284;ENSG00000151726;ENSG00000164398;ENSG00000197142
HMR_2999	(9Z,12Z,15Z,18Z)-TTA[r] + ATP[r] + CoA[r] <=> (9Z,12Z,15Z,18Z)-tetracosatetraenoyl-CoA[r] + AMP[r] + PPi[r]	Fatty acid activation (endoplasmic reticular)	ENSG00000068366;ENSG00000103740;ENSG00000123983;ENSG00000130377;ENSG00000140284;ENSG00000151726;ENSG00000164398;ENSG00000197142
HMR_3000	(6Z,9Z,12Z,15Z,18Z)-TPA[r] + ATP[r] + CoA[r] <=> (6Z,9Z,12Z,15Z,18Z)-tetracosapentaenoyl-CoA[r] + AMP[r] + PPi[r]	Fatty acid activation (endoplasmic reticular)	ENSG00000068366;ENSG00000103740;ENSG00000123983;ENSG00000130377;ENSG00000140284;ENSG00000151726;ENSG00000164398;ENSG00000197142
HMR_3001	(4Z,7Z,10Z,13Z,16Z)-DPA[r] + ATP[r] + CoA[r] <=> (4Z,7Z,10Z,13Z,16Z)-docosapentaenoyl-CoA[r] + AMP[r] + PPi[r]	Fatty acid activation (endoplasmic reticular)	ENSG00000068366;ENSG00000103740;ENSG00000123983;ENSG00000130377;ENSG00000140284;ENSG00000151726;ENSG00000164398;ENSG00000197142
HMR_3002	(11Z,14Z)-eicosadienoic acid[r] + ATP[r] + CoA[r] <=> (11Z,14Z)-eicosadienoyl-CoA[r] + AMP[r] + PPi[r]	Fatty acid activation (endoplasmic reticular)	ENSG00000068366;ENSG00000103740;ENSG00000123983;ENSG00000130377;ENSG00000140284;ENSG00000151726;ENSG00000164398;ENSG00000197142
HMR_3003	(13Z,16Z)-docosadienoic acid[r] + ATP[r] + CoA[r] <=> (13Z,16Z)-docosadienoyl-CoA[r] + AMP[r] + PPi[r]	Fatty acid activation (endoplasmic reticular)	ENSG00000068366;ENSG00000103740;ENSG00000123983;ENSG00000130377;ENSG00000140284;ENSG00000151726;ENSG00000164398;ENSG00000197142
HMR_4156	ATP[c] + H+[c] + HCO3-[c] + acetyl-CoA[c] => ADP[c] + Pi[c] + malonyl-CoA[c]	Fatty acid biosynthesis (even-chain)	ENSG00000076555;ENSG00000132142
HMR_4295	ATP[m] + H+[m] + HCO3-[m] + acetyl-CoA[m] => ADP[m] + Pi[m] + malonyl-CoA[m]	Fatty acid biosynthesis (even-chain)	ENSG00000076555
HMR_2190	malonyl-CoA[c] + palmitoyl-CoA[c] => 3-oxooctadecanoyl-CoA[c] + CO2[c] + CoA[c]	Fatty acid elongation (even-chain)	ENSG00000012660;ENSG00000066322;ENSG00000118402;ENSG00000119915;ENSG00000164181;ENSG00000170522;ENSG00000197977
HMR_2191	3-oxooctadecanoyl-CoA[c] + H+[c] + NADPH[c] => 3-hydroxyoctadecanoyl-CoA[c] + NADP+[c]	Fatty acid elongation (even-chain)	ENSG00000149084
HMR_2193	3-hydroxyoctadecanoyl-CoA[c] => (2E)-octadecenoyl-CoA[c] + H2O[c]	Fatty acid elongation (even-chain)	ENSG00000074696;ENSG00000146066;ENSG00000165996;ENSG00000188921;ENSG00000206527
HMR_2194	(2E)-octadecenoyl-CoA[c] + H+[c] + NADPH[c] => NADP+[c] + stearoyl-CoA[c]	Fatty acid elongation (even-chain)	ENSG00000099797;ENSG00000205678
HMR_2259	heptadecanoyl-CoA[c] + malonyl-CoA[c] => 3-oxononadecanoyl-CoA[c] + CO2[c] + CoA[c]	Fatty acid elongation (odd-chain)	ENSG00000012660;ENSG00000066322;ENSG00000118402;ENSG00000119915;ENSG00000164181;ENSG00000170522;ENSG00000197977
HMR_2260	3-oxononadecanoyl-CoA[c] + H+[c] + NADPH[c] => 3-hydroxynonadecanoyl-CoA[c] + NADP+[c]	Fatty acid elongation (odd-chain)	ENSG00000149084
HMR_2261	3-hydroxynonadecanoyl-CoA[c] => (2E)-nonadecenoyl-CoA[c] + H2O[c]	Fatty acid elongation (odd-chain)	ENSG00000074696;ENSG00000146066;ENSG00000165996;ENSG00000188921;ENSG00000206527
HMR_2262	(2E)-nonadecenoyl-CoA[c] + H+[c] + NADPH[c] => NADP+[c] + nonadecanoyl-CoA[c]	Fatty acid elongation (odd-chain)	ENSG00000099797;ENSG00000205678
HMR_2263	malonyl-CoA[c] + nonadecanoyl-CoA[c] => 3-oxoheneicosanoyl-CoA[c] + CO2[c] + CoA[c]	Fatty acid elongation (odd-chain)	ENSG00000012660;ENSG00000066322;ENSG00000118402;ENSG00000119915;ENSG00000164181;ENSG00000170522;ENSG00000197977
HMR_2264	3-oxoheneicosanoyl-CoA[c] + H+[c] + NADPH[c] => 3-hydroxyheneicosanoyl-CoA[c] + NADP+[c]	Fatty acid elongation (odd-chain)	ENSG00000149084
HMR_2265	3-hydroxyheneicosanoyl-CoA[c] => (2E)-heneicosenoyl-CoA[c] + H2O[c]	Fatty acid elongation (odd-chain)	ENSG00000074696;ENSG00000146066;ENSG00000165996;ENSG00000188921;ENSG00000206527
HMR_2266	(2E)-heneicosenoyl-CoA[c] + H+[c] + NADPH[c] => NADP+[c] + heneicosanoyl-CoA[c]	Fatty acid elongation (odd-chain)	ENSG00000099797;ENSG00000205678
HMR_2267	heneicosanoyl-CoA[c] + malonyl-CoA[c] => 3-oxotricosanoyl-CoA[c] + CO2[c] + CoA[c]	Fatty acid elongation (odd-chain)	ENSG00000012660;ENSG00000066322;ENSG00000118402;ENSG00000119915;ENSG00000164181;ENSG00000170522;ENSG00000197977
HMR_2268	3-oxotricosanoyl-CoA[c] + H+[c] + NADPH[c] => 3-hydroxytricosanoyl-CoA[c] + NADP+[c]	Fatty acid elongation (odd-chain)	ENSG00000149084
HMR_2269	3-hydroxytricosanoyl-CoA[c] => (2E)-tricosenoyl-CoA[c] + H2O[c]	Fatty acid elongation (odd-chain)	ENSG00000074696;ENSG00000146066;ENSG00000165996;ENSG00000188921;ENSG00000206527
HMR_2270	(2E)-tricosenoyl-CoA[c] + H+[c] + NADPH[c] => NADP+[c] + tricosanoyl-CoA[c]	Fatty acid elongation (odd-chain)	ENSG00000099797
HMR_0709	H2O[p] + palmitoyl-CoA[p] => CoA[p] + palmitate[p]	Fatty acid transfer reactions	ENSG00000097021;ENSG00000119673;ENSG00000131238;ENSG00000136881;ENSG00000177465;ENSG00000184227;ENSG00000205669;ENSG00000205794;ENSG00000221988
HMR_2475	(6Z,9Z,12Z,15Z)-octadecatetraenoyl-CoA[c] + malonyl-CoA[c] => 3-keto-eicosa-8,11,14,17-all-cis-tetraenoyl-CoA[c] + CO2[c] + CoA[c]	Omega-3 fatty acid metabolism	ENSG00000012660;ENSG00000066322;ENSG00000118402;ENSG00000119915;ENSG00000164181;ENSG00000170522;ENSG00000197977
HMR_2478	3-keto-eicosa-8,11,14,17-all-cis-tetraenoyl-CoA[c] + H+[c] + NADPH[c] => 3(S)-hydroxy-all-cis-8,11,14,17-eicosatetraenoyl-CoA[c] + NADP+[c]	Omega-3 fatty acid metabolism	ENSG00000149084
HMR_2480	3(S)-hydroxy-all-cis-8,11,14,17-eicosatetraenoyl-CoA[c] => H2O[c] + eicosa-(2E,8Z,11Z,14Z,17Z)-pentaenoyl-CoA[c]	Omega-3 fatty acid metabolism	ENSG00000074696;ENSG00000146066;ENSG00000165996;ENSG00000188921;ENSG00000206527
HMR_2482	H+[c] + NADPH[c] + eicosa-(2E,8Z,11Z,14Z,17Z)-pentaenoyl-CoA[c] => (8Z,11Z,14Z,17Z)-eicosatetraenoyl-CoA[c] + NADP+[c]	Omega-3 fatty acid metabolism	ENSG00000099797;ENSG00000205678
HMR_2484	(8Z,11Z,14Z,17Z)-eicosatetraenoyl-CoA[c] + H+[c] + NADPH[c] + O2[c] => (5Z,8Z,11Z,14Z,17Z)-eicosapentaenoyl-CoA[c] + 2 H2O[c] + NADP+[c]	Omega-3 fatty acid metabolism	ENSG00000134824;ENSG00000149485;ENSG00000221968
HMR_2486	(5Z,8Z,11Z,14Z,17Z)-eicosapentaenoyl-CoA[c] + malonyl-CoA[c] => 3-oxo-docosa-7,10,13,16,19-all-cis-pentaenoyl-CoA[c] + CO2[c] + CoA[c]	Omega-3 fatty acid metabolism	ENSG00000012660;ENSG00000066322;ENSG00000118402;ENSG00000119915;ENSG00000164181;ENSG00000170522;ENSG00000197977
HMR_2489	3-oxo-docosa-7,10,13,16,19-all-cis-pentaenoyl-CoA[c] + H+[c] + NADPH[c] => 3(S)-hydroxy-docosa-7,10,13,16,19-all-cis-pentaenoyl-CoA[c] + NADP+[c]	Omega-3 fatty acid metabolism	ENSG00000149084
HMR_2491	3(S)-hydroxy-docosa-7,10,13,16,19-all-cis-pentaenoyl-CoA[c] => 2-trans-7,10,13,16,19-all-cis-docosahexaenoyl-CoA[c] + H2O[c]	Omega-3 fatty acid metabolism	ENSG00000074696;ENSG00000146066;ENSG00000165996;ENSG00000188921;ENSG00000206527
HMR_2493	2-trans-7,10,13,16,19-all-cis-docosahexaenoyl-CoA[c] + H+[c] + NADPH[c] => (7Z,10Z,13Z,16Z,19Z)-docosapentaenoyl-CoA[c] + NADP+[c]	Omega-3 fatty acid metabolism	ENSG00000099797;ENSG00000205678
HMR_2497	(7Z,10Z,13Z,16Z,19Z)-docosapentaenoyl-CoA[c] + malonyl-CoA[c] => 3-oxo-tetracosa-9,12,15,18,21-all-cis-pentaenoyl-CoA[c] + CO2[c] + CoA[c]	Omega-3 fatty acid metabolism	ENSG00000012660;ENSG00000066322;ENSG00000118402;ENSG00000119915;ENSG00000164181;ENSG00000170522;ENSG00000197977
HMR_2499	3-oxo-tetracosa-9,12,15,18,21-all-cis-pentaenoyl-CoA[c] + H+[c] + NADPH[c] => 3(S)-hydroxy-tetracosa-9,12,15,18,21-all-cis-pentaenoyl-CoA[c] + NADP+[c]	Omega-3 fatty acid metabolism	ENSG00000149084
HMR_2501	3(S)-hydroxy-tetracosa-9,12,15,18,21-all-cis-pentaenoyl-CoA[c] => 2-trans-9,12,15,18,21-all-cis-tetracosahexaenoyl-CoA[c] + H2O[c]	Omega-3 fatty acid metabolism	ENSG00000074696;ENSG00000146066;ENSG00000165996;ENSG00000188921;ENSG00000206527
HMR_2503	2-trans-9,12,15,18,21-all-cis-tetracosahexaenoyl-CoA[c] + H+[c] + NADPH[c] => (9Z,12Z,15Z,18Z,21Z)-tetracosapentaenoyl-CoA[c] + NADP+[c]	Omega-3 fatty acid metabolism	ENSG00000099797;ENSG00000205678
HMR_2515	(8Z,11Z,14Z,17Z)-eicosatetraenoyl-CoA[c] + malonyl-CoA[c] => 3-oxo-docosa-10,13,16,19-all-cis-tetraenoyl-CoA[c] + CO2[c] + CoA[c]	Omega-3 fatty acid metabolism	ENSG00000012660;ENSG00000066322;ENSG00000118402;ENSG00000119915;ENSG00000164181;ENSG00000170522;ENSG00000197977
HMR_2516	3-oxo-docosa-10,13,16,19-all-cis-tetraenoyl-CoA[c] + H+[c] + NADPH[c] => 3(S)-hydroxy-docosa-10,13,16,19-all-cis-tetraenoyl-CoA[c] + NADP+[c]	Omega-3 fatty acid metabolism	ENSG00000149084
HMR_2518	3(S)-hydroxy-docosa-10,13,16,19-all-cis-tetraenoyl-CoA[c] => H2O[c] + trans,cis,cis,cis,cis-2,10,13,16,19-docosapentaenoyl-CoA[c]	Omega-3 fatty acid metabolism	ENSG00000074696;ENSG00000146066;ENSG00000165996;ENSG00000188921;ENSG00000206527
HMR_2520	H+[c] + NADPH[c] + trans,cis,cis,cis,cis-2,10,13,16,19-docosapentaenoyl-CoA[c] => 10,13,16,19-docosatetraenoyl-CoA[c] + NADP+[c]	Omega-3 fatty acid metabolism	ENSG00000099797;ENSG00000205678
HMR_2522	10,13,16,19-docosatetraenoyl-CoA[c] + malonyl-CoA[c] => 3-oxo-tetracosa-12,15,18,21-all-cis-tetraenoyl-CoA[c] + CO2[c] + CoA[c]	Omega-3 fatty acid metabolism	ENSG00000012660;ENSG00000066322;ENSG00000118402;ENSG00000119915;ENSG00000164181;ENSG00000170522;ENSG00000197977
HMR_2524	3-oxo-tetracosa-12,15,18,21-all-cis-tetraenoyl-CoA[c] + H+[c] + NADPH[c] => 3(S)-hydroxy-tetracosa-12,15,18,21-all-cis-tetraenoyl-CoA[c] + NADP+[c]	Omega-3 fatty acid metabolism	ENSG00000149084
HMR_2526	3(S)-hydroxy-tetracosa-12,15,18,21-all-cis-tetraenoyl-CoA[c] => H2O[c] + trans,cis,cis,cis,cis-2,12,15,18,21-tetracosapentaenoyl-CoA[c]	Omega-3 fatty acid metabolism	ENSG00000074696;ENSG00000146066;ENSG00000165996;ENSG00000188921;ENSG00000206527
HMR_2528	H+[c] + NADPH[c] + trans,cis,cis,cis,cis-2,12,15,18,21-tetracosapentaenoyl-CoA[c] => 12,15,18,21-tetracosatetraenoyl-CoA[c] + NADP+[c]	Omega-3 fatty acid metabolism	ENSG00000099797;ENSG00000205678
HMR_2371	gamma-linolenoyl-CoA[c] + malonyl-CoA[c] => 3-oxo-dihomo-gamma-linolenoyl-CoA[c] + CO2[c] + CoA[c]	Omega-6 fatty acid metabolism	ENSG00000012660;ENSG00000066322;ENSG00000118402;ENSG00000119915;ENSG00000164181;ENSG00000170522;ENSG00000197977
HMR_2374	3-oxo-dihomo-gamma-linolenoyl-CoA[c] + H+[c] + NADPH[c] => 3(S)-hydroxy-dihomo-gamma-linolenoyl-CoA[c] + NADP+[c]	Omega-6 fatty acid metabolism
HMR_2376	3(S)-hydroxy-dihomo-gamma-linolenoyl-CoA[c] => H2O[c] + trans-2-cis,cis,cis-8,11,14-eicosatetraenoyl-CoA[c]	Omega-6 fatty acid metabolism
HMR_2378	H+[c] + NADPH[c] + trans-2-cis,cis,cis-8,11,14-eicosatetraenoyl-CoA[c] => NADP+[c] + dihomo-gamma-linolenoyl-CoA[c]	Omega-6 fatty acid metabolism	ENSG00000099797;ENSG00000205678
HMR_2383	arachidonyl-CoA[c] + malonyl-CoA[c] => 3-oxo-docosa-7,10,13,16-all-cis-tetraenoyl-CoA[c] + CO2[c] + CoA[c]	Omega-6 fatty acid metabolism	ENSG00000012660;ENSG00000066322;ENSG00000118402;ENSG00000119915;ENSG00000164181;ENSG00000170522;ENSG00000197977
HMR_2387	3-oxo-docosa-7,10,13,16-all-cis-tetraenoyl-CoA[c] + H+[c] + NADPH[c] => 3(S)-hydroxy-docosa-7,10,13,16-all-cis-tetraenoyl-CoA[c] + NADP+[c]	Omega-6 fatty acid metabolism	ENSG00000149084
HMR_2389	3(S)-hydroxy-docosa-7,10,13,16-all-cis-tetraenoyl-CoA[c] => (2E,7Z,10Z,13Z,16Z)-docosapentaenoyl-CoA[c] + H2O[c]	Omega-6 fatty acid metabolism	ENSG00000074696;ENSG00000146066;ENSG00000165996;ENSG00000188921;ENSG00000206527
HMR_2391	(2E,7Z,10Z,13Z,16Z)-docosapentaenoyl-CoA[c] + H+[c] + NADPH[c] => (7Z,10Z,13Z,16Z)-docosatetraenoyl-CoA[c] + NADP+[c]	Omega-6 fatty acid metabolism
HMR_2395	(7Z,10Z,13Z,16Z)-docosatetraenoyl-CoA[c] + malonyl-CoA[c] => 3-oxo-tetracosa-9,12,15,18-all-cis-tetraenoyl-CoA[c] + CO2[c] + CoA[c]	Omega-6 fatty acid metabolism	ENSG00000012660;ENSG00000066322;ENSG00000118402;ENSG00000119915;ENSG00000164181;ENSG00000170522;ENSG00000197977
HMR_2397	3-oxo-tetracosa-9,12,15,18-all-cis-tetraenoyl-CoA[c] + H+[c] + NADPH[c] => 3(S)-hydroxy-tetracosa-12,15,18,21-all-cis-tetraenoyl-CoA[c] + NADP+[c]	Omega-6 fatty acid metabolism	ENSG00000149084
HMR_0983	O2[c] + arachidonate[c] => 15(S)-HPETE[c]	Arachidonic acid metabolism	ENSG00000161905;ENSG00000179593
HMR_1015	15(S)-HPETE[c] + O2[c] => 5,6-epoxytetraene[c] + H2O2[c]	Arachidonic acid metabolism	ENSG00000012779
HMR_1084	leukotriene C4[s] => 5-L-gamma-glutamyl[s] + LTD4[s]	Leukotriene metabolism	ENSG00000099998;ENSG00000100031;ENSG00000131067;ENSG00000167741;ENSG00000197421
HMR_1093	5,6-epoxytetraene[c] + H2O[c] + NADP+[c] <=> H+[c] + NADPH[c] + O2[c] + leukotriene A4[c]	Leukotriene metabolism	ENSG00000012779;ENSG00000108839
HMR_1134	20-COOH-LTB4[r] + H+[r] + NADH[r] <=> 20-oxo-LTB4[r] + H2O[r] + NAD+[r]	Leukotriene metabolism	ENSG00000072210;ENSG00000111275;ENSG00000137124;ENSG00000143149;ENSG00000164904
HMR_4796	H2O[c] + leukotriene C4[c] => LTD4[c] + glutamate[c]	Leukotriene metabolism	ENSG00000099998;ENSG00000100031;ENSG00000100121;ENSG00000131067;ENSG00000133475;ENSG00000167741;ENSG00000183038
HMR_8552	H2O[c] + LTD4[c] <=> glycine[c] + leukotriene E4[c]	Eicosanoid metabolism
HMR_8559	prostaglandin D2[r] <=> prostaglandin H2[r]	Eicosanoid metabolism	ENSG00000107317;ENSG00000163106
HMR_8561	20-OH-LTB4[r] + O2[r] => 20-COOH-LTB4[r] + H2O[r]	Eicosanoid metabolism
HMR_0154	H2O[c] + propanoyl-CoA[c] => CoA[c] + propanoate[c]	Acyl-CoA hydrolysis	ENSG00000097021;ENSG00000119673;ENSG00000123130;ENSG00000136881;ENSG00000177465;ENSG00000184227;ENSG00000205669;ENSG00000205794
HMR_0189	H2O[c] + lauroyl-CoA[c] => CoA[c] + lauric acid[c]	Acyl-CoA hydrolysis	ENSG00000097021;ENSG00000119673;ENSG00000136881;ENSG00000177465;ENSG00000184227;ENSG00000205669;ENSG00000205794
HMR_0193	H2O[c] + tridecanoyl-CoA[c] => CoA[c] + tridecylic acid[c]	Acyl-CoA hydrolysis	ENSG00000097021;ENSG00000119673;ENSG00000136881;ENSG00000177465;ENSG00000184227;ENSG00000205669;ENSG00000205794
HMR_0197	H2O[c] + myristoyl-CoA[c] => CoA[c] + myristic acid[c]	Acyl-CoA hydrolysis	ENSG00000097021;ENSG00000119673;ENSG00000136881;ENSG00000177465;ENSG00000184227;ENSG00000205669;ENSG00000205794
HMR_0201	(9E)-tetradecenoyl-CoA[c] + H2O[c] => (9E)-tetradecenoic acid[c] + CoA[c]	Acyl-CoA hydrolysis	ENSG00000097021;ENSG00000119673;ENSG00000136881;ENSG00000177465;ENSG00000184227;ENSG00000205669;ENSG00000205794
HMR_0206	(7Z)-tetradecenoyl-CoA[c] + H2O[c] => (7Z)-tetradecenoic acid[c] + CoA[c]	Acyl-CoA hydrolysis	ENSG00000097021;ENSG00000119673;ENSG00000136881;ENSG00000177465;ENSG00000184227;ENSG00000205669;ENSG00000205794
HMR_0210	5-tetradecenoyl-CoA[c] + H2O[c] => CoA[c] + physeteric acid[c]	Acyl-CoA hydrolysis	ENSG00000097021;ENSG00000119673;ENSG00000136881;ENSG00000177465;ENSG00000184227;ENSG00000205669;ENSG00000205794
HMR_0214	H2O[c] + pentadecanoyl-CoA[c] => CoA[c] + pentadecylic acid[c]	Acyl-CoA hydrolysis	ENSG00000097021;ENSG00000119673;ENSG00000136881;ENSG00000177465;ENSG00000184227;ENSG00000205669;ENSG00000205794
HMR_0223	H2O[c] + palmitoyl-CoA[c] => CoA[c] + palmitate[c]	Acyl-CoA hydrolysis	ENSG00000097021;ENSG00000119673;ENSG00000136881;ENSG00000177465;ENSG00000184227;ENSG00000205669;ENSG00000205794
HMR_0230	H2O[c] + palmitoleoyl-CoA[c] => CoA[c] + palmitolate[c]	Acyl-CoA hydrolysis	ENSG00000097021;ENSG00000119673;ENSG00000136881;ENSG00000177465;ENSG00000184227;ENSG00000205669;ENSG00000205794
HMR_0234	7-hexadecenoyl-CoA[c] + H2O[c] => 7-palmitoleic acid[c] + CoA[c]	Acyl-CoA hydrolysis	ENSG00000097021;ENSG00000119673;ENSG00000136881;ENSG00000177465;ENSG00000184227;ENSG00000205669;ENSG00000205794
HMR_0238	H2O[c] + heptadecanoyl-CoA[c] => CoA[c] + margaric acid[c]	Acyl-CoA hydrolysis	ENSG00000097021;ENSG00000119673;ENSG00000136881;ENSG00000177465;ENSG00000184227;ENSG00000205669;ENSG00000205794
HMR_0242	(10Z)-heptadecenoyl-CoA[c] + H2O[c] => (10Z)-heptadecenoic acid[c] + CoA[c]	Acyl-CoA hydrolysis	ENSG00000097021;ENSG00000119673;ENSG00000136881;ENSG00000177465;ENSG00000184227;ENSG00000205669;ENSG00000205794
HMR_0246	9-heptadecenoyl-CoA[c] + H2O[c] => 9-heptadecylenic acid[c] + CoA[c]	Acyl-CoA hydrolysis	ENSG00000097021;ENSG00000119673;ENSG00000136881;ENSG00000177465;ENSG00000184227;ENSG00000205669;ENSG00000205794
HMR_0250	H2O[c] + stearoyl-CoA[c] => CoA[c] + stearate[c]	Acyl-CoA hydrolysis	ENSG00000097021;ENSG00000119673;ENSG00000136881;ENSG00000177465;ENSG00000184227;ENSG00000205669;ENSG00000205794
HMR_0256	(13Z)-octadecenoyl-CoA[c] + H2O[c] => (13Z)-octadecenoic acid[c] + CoA[c]	Acyl-CoA hydrolysis	ENSG00000097021;ENSG00000119673;ENSG00000136881;ENSG00000177465;ENSG00000184227;ENSG00000205669;ENSG00000205794
HMR_0260	H2O[c] + cis-vaccenoyl-CoA[c] => CoA[c] + cis-vaccenic acid[c]	Acyl-CoA hydrolysis	ENSG00000097021;ENSG00000119673;ENSG00000136881;ENSG00000177465;ENSG00000184227;ENSG00000205669;ENSG00000205794
HMR_0264	H2O[c] + oleoyl-CoA[c] => CoA[c] + oleate[c]	Acyl-CoA hydrolysis	ENSG00000097021;ENSG00000119673;ENSG00000136881;ENSG00000177465;ENSG00000184227;ENSG00000205669;ENSG00000205794
HMR_0268	(9E)-octadecenoyl-CoA[c] + H2O[c] => CoA[c] + elaidate[c]	Acyl-CoA hydrolysis	ENSG00000097021;ENSG00000119673;ENSG00000136881;ENSG00000177465;ENSG00000184227;ENSG00000205669;ENSG00000205794
HMR_0276	(6Z,9Z)-octadecadienoyl-CoA[c] + H2O[c] => (6Z,9Z)-octadecadienoic acid[c] + CoA[c]	Acyl-CoA hydrolysis	ENSG00000097021;ENSG00000119673;ENSG00000136881;ENSG00000177465;ENSG00000184227;ENSG00000205669;ENSG00000205794
HMR_0280	H2O[c] + nonadecanoyl-CoA[c] => CoA[c] + nonadecylic acid[c]	Acyl-CoA hydrolysis	ENSG00000097021;ENSG00000119673;ENSG00000136881;ENSG00000177465;ENSG00000184227;ENSG00000205669;ENSG00000205794
HMR_0284	H2O[c] + eicosanoyl-CoA[c] => CoA[c] + eicosanoate[c]	Acyl-CoA hydrolysis	ENSG00000097021;ENSG00000119673;ENSG00000136881;ENSG00000177465;ENSG00000184227;ENSG00000205669;ENSG00000205794
HMR_0290	(13Z)-eicosenoyl-CoA[c] + H2O[c] => (13Z)-eicosenoic acid[c] + CoA[c]	Acyl-CoA hydrolysis	ENSG00000097021;ENSG00000119673;ENSG00000136881;ENSG00000177465;ENSG00000184227;ENSG00000205669;ENSG00000205794
HMR_0294	(11Z)-eicosenoyl-CoA[c] + H2O[c] => CoA[c] + cis-gondoic acid[c]	Acyl-CoA hydrolysis	ENSG00000097021;ENSG00000119673;ENSG00000136881;ENSG00000177465;ENSG00000184227;ENSG00000205669;ENSG00000205794
HMR_0298	9-eicosenoyl-CoA[c] + H2O[c] => 9-eicosenoic acid[c] + CoA[c]	Acyl-CoA hydrolysis	ENSG00000097021;ENSG00000119673;ENSG00000136881;ENSG00000177465;ENSG00000184227;ENSG00000205669;ENSG00000205794
HMR_0302	(8Z,11Z)-eicosadienoyl-CoA[c] + H2O[c] => 8,11-eicosadienoic acid[c] + CoA[c]	Acyl-CoA hydrolysis	ENSG00000097021;ENSG00000119673;ENSG00000136881;ENSG00000177465;ENSG00000184227;ENSG00000205669;ENSG00000205794
HMR_0306	(5Z,8Z,11Z)-eicosatrienoyl-CoA[c] + H2O[c] => CoA[c] + mead acid[c]	Acyl-CoA hydrolysis	ENSG00000097021;ENSG00000119673;ENSG00000136881;ENSG00000177465;ENSG00000184227;ENSG00000205669;ENSG00000205794
HMR_0310	H2O[c] + heneicosanoyl-CoA[c] => CoA[c] + henicosanoic acid[c]	Acyl-CoA hydrolysis	ENSG00000097021;ENSG00000119673;ENSG00000136881;ENSG00000177465;ENSG00000184227;ENSG00000205669;ENSG00000205794
HMR_0314	H2O[c] + docosanoyl-CoA[c] => CoA[c] + behenic acid[c]	Acyl-CoA hydrolysis	ENSG00000097021;ENSG00000119673;ENSG00000136881;ENSG00000177465;ENSG00000184227;ENSG00000205669;ENSG00000205794
HMR_0320	(13Z)-docosenoyl-CoA[c] + H2O[c] => CoA[c] + cis-erucic acid[c]	Acyl-CoA hydrolysis	ENSG00000097021;ENSG00000119673;ENSG00000136881;ENSG00000177465;ENSG00000184227;ENSG00000205669;ENSG00000205794
HMR_0324	(11Z)-docosenoyl-CoA[c] + H2O[c] => CoA[c] + cis-cetoleic acid[c]	Acyl-CoA hydrolysis	ENSG00000097021;ENSG00000119673;ENSG00000136881;ENSG00000177465;ENSG00000184227;ENSG00000205669;ENSG00000205794
HMR_0328	H2O[c] + tricosanoyl-CoA[c] => CoA[c] + tricosanoic acid[c]	Acyl-CoA hydrolysis	ENSG00000097021;ENSG00000119673;ENSG00000136881;ENSG00000177465;ENSG00000184227;ENSG00000205669;ENSG00000205794
HMR_0332	H2O[c] + tetracosanoyl-CoA[c] => CoA[c] + lignocerate[c]	Acyl-CoA hydrolysis	ENSG00000097021;ENSG00000119673;ENSG00000136881;ENSG00000177465;ENSG00000184227;ENSG00000205669;ENSG00000205794
HMR_0338	(15Z)-tetracosenoyl-CoA[c] + H2O[c] => CoA[c] + nervonic acid[c]	Acyl-CoA hydrolysis	ENSG00000097021;ENSG00000119673;ENSG00000136881;ENSG00000177465;ENSG00000184227;ENSG00000205669;ENSG00000205794
HMR_0342	H2O[c] + hexacosanoyl-CoA[c] => CoA[c] + cerotic acid[c]	Acyl-CoA hydrolysis	ENSG00000097021;ENSG00000119673;ENSG00000136881;ENSG00000177465;ENSG00000184227;ENSG00000205669;ENSG00000205794
HMR_0346	H2O[c] + hexacosenoyl-CoA[c] => CoA[c] + ximenic acid[c]	Acyl-CoA hydrolysis	ENSG00000097021;ENSG00000119673;ENSG00000136881;ENSG00000177465;ENSG00000184227;ENSG00000205669;ENSG00000205794
HMR_0350	H2O[c] + linolenoyl-CoA[c] => CoA[c] + linolenate[c]	Acyl-CoA hydrolysis	ENSG00000097021;ENSG00000119673;ENSG00000136881;ENSG00000177465;ENSG00000184227;ENSG00000205669;ENSG00000205794
HMR_0354	(6Z,9Z,12Z,15Z)-octadecatetraenoyl-CoA[c] + H2O[c] => CoA[c] + stearidonic acid[c]	Acyl-CoA hydrolysis	ENSG00000097021;ENSG00000119673;ENSG00000136881;ENSG00000177465;ENSG00000184227;ENSG00000205669;ENSG00000205794
HMR_0358	(8Z,11Z,14Z,17Z)-eicosatetraenoyl-CoA[c] + H2O[c] => CoA[c] + omega-3-arachidonic acid[c]	Acyl-CoA hydrolysis	ENSG00000097021;ENSG00000119673;ENSG00000136881;ENSG00000177465;ENSG00000184227;ENSG00000205669;ENSG00000205794
HMR_0362	(5Z,8Z,11Z,14Z,17Z)-eicosapentaenoyl-CoA[c] + H2O[c] => CoA[c] + EPA[c]	Acyl-CoA hydrolysis	ENSG00000097021;ENSG00000119673;ENSG00000136881;ENSG00000177465;ENSG00000184227;ENSG00000205669;ENSG00000205794
HMR_0366	(7Z,10Z,13Z,16Z,19Z)-docosapentaenoyl-CoA[c] + H2O[c] => CoA[c] + DPA[c]	Acyl-CoA hydrolysis	ENSG00000097021;ENSG00000119673;ENSG00000136881;ENSG00000177465;ENSG00000184227;ENSG00000205669;ENSG00000205794
HMR_0370	(9Z,12Z,15Z,18Z,21Z)-tetracosapentaenoyl-CoA[c] + H2O[c] => (9Z,12Z,15Z,18Z,21Z)-TPA[c] + CoA[c]	Acyl-CoA hydrolysis	ENSG00000097021;ENSG00000119673;ENSG00000136881;ENSG00000177465;ENSG00000184227;ENSG00000205669;ENSG00000205794
HMR_0374	(6Z,9Z,12Z,15Z,18Z,21Z)-tetracosahexaenoyl-CoA[c] + H2O[c] => (6Z,9Z,12Z,15Z,18Z,21Z)-THA[c] + CoA[c]	Acyl-CoA hydrolysis	ENSG00000097021;ENSG00000119673;ENSG00000136881;ENSG00000177465;ENSG00000184227;ENSG00000205669;ENSG00000205794
HMR_0378	(4Z,7Z,10Z,13Z,16Z,19Z)-docosahexaenoyl-CoA[c] + H2O[c] => CoA[c] + DHA[c]	Acyl-CoA hydrolysis	ENSG00000097021;ENSG00000119673;ENSG00000136881;ENSG00000177465;ENSG00000184227;ENSG00000205669;ENSG00000205794
HMR_0382	(11Z,14Z,17Z)-eicosatrienoyl-CoA[c] + H2O[c] => (11Z,14Z,17Z)-eicosatrienoic acid[c] + CoA[c]	Acyl-CoA hydrolysis	ENSG00000097021;ENSG00000119673;ENSG00000136881;ENSG00000177465;ENSG00000184227;ENSG00000205669;ENSG00000205794
HMR_0386	13,16,19-docosatrienoyl-CoA[c] + H2O[c] => 13,16,19-docosatrienoic acid[c] + CoA[c]	Acyl-CoA hydrolysis	ENSG00000097021;ENSG00000119673;ENSG00000136881;ENSG00000177465;ENSG00000184227;ENSG00000205669;ENSG00000205794
HMR_0390	10,13,16,19-docosatetraenoyl-CoA[c] + H2O[c] => 10,13,16,19-docosatetraenoic acid[c] + CoA[c]	Acyl-CoA hydrolysis	ENSG00000097021;ENSG00000119673;ENSG00000136881;ENSG00000177465;ENSG00000184227;ENSG00000205669;ENSG00000205794
HMR_0394	12,15,18,21-tetracosatetraenoyl-CoA[c] + H2O[c] => 12,15,18,21-tetracosatetraenoic acid[c] + CoA[c]	Acyl-CoA hydrolysis	ENSG00000097021;ENSG00000119673;ENSG00000136881;ENSG00000177465;ENSG00000184227;ENSG00000205669;ENSG00000205794
HMR_0398	H2O[c] + linoleoyl-CoA[c] => CoA[c] + linoleate[c]	Acyl-CoA hydrolysis	ENSG00000097021;ENSG00000119673;ENSG00000136881;ENSG00000177465;ENSG00000184227;ENSG00000205669;ENSG00000205794
HMR_0402	H2O[c] + gamma-linolenoyl-CoA[c] => CoA[c] + gamma-linolenate[c]	Acyl-CoA hydrolysis	ENSG00000097021;ENSG00000119673;ENSG00000136881;ENSG00000177465;ENSG00000184227;ENSG00000205669;ENSG00000205794
HMR_0406	H2O[c] + dihomo-gamma-linolenoyl-CoA[c] => CoA[c] + dihomo-gamma-linolenate[c]	Acyl-CoA hydrolysis	ENSG00000097021;ENSG00000119673;ENSG00000136881;ENSG00000177465;ENSG00000184227;ENSG00000205669;ENSG00000205794
HMR_0410	H2O[c] + arachidonyl-CoA[c] => CoA[c] + arachidonate[c]	Acyl-CoA hydrolysis	ENSG00000097021;ENSG00000119673;ENSG00000136881;ENSG00000177465;ENSG00000184227;ENSG00000205669;ENSG00000205794
HMR_0414	(7Z,10Z,13Z,16Z)-docosatetraenoyl-CoA[c] + H2O[c] => CoA[c] + adrenic acid[c]	Acyl-CoA hydrolysis	ENSG00000097021;ENSG00000119673;ENSG00000136881;ENSG00000177465;ENSG00000184227;ENSG00000205669;ENSG00000205794
HMR_0418	(9Z,12Z,15Z,18Z)-tetracosatetraenoyl-CoA[c] + H2O[c] => (9Z,12Z,15Z,18Z)-TTA[c] + CoA[c]	Acyl-CoA hydrolysis	ENSG00000097021;ENSG00000119673;ENSG00000136881;ENSG00000177465;ENSG00000184227;ENSG00000205669;ENSG00000205794
HMR_0422	(6Z,9Z,12Z,15Z,18Z)-tetracosapentaenoyl-CoA[c] + H2O[c] => (6Z,9Z,12Z,15Z,18Z)-TPA[c] + CoA[c]	Acyl-CoA hydrolysis	ENSG00000097021;ENSG00000119673;ENSG00000136881;ENSG00000177465;ENSG00000184227;ENSG00000205669;ENSG00000205794
HMR_0426	(4Z,7Z,10Z,13Z,16Z)-docosapentaenoyl-CoA[c] + H2O[c] => (4Z,7Z,10Z,13Z,16Z)-DPA[c] + CoA[c]	Acyl-CoA hydrolysis	ENSG00000097021;ENSG00000119673;ENSG00000136881;ENSG00000177465;ENSG00000184227;ENSG00000205669;ENSG00000205794
HMR_0430	(11Z,14Z)-eicosadienoyl-CoA[c] + H2O[c] => (11Z,14Z)-eicosadienoic acid[c] + CoA[c]	Acyl-CoA hydrolysis	ENSG00000097021;ENSG00000119673;ENSG00000136881;ENSG00000177465;ENSG00000184227;ENSG00000205669;ENSG00000205794
HMR_0434	(13Z,16Z)-docosadienoyl-CoA[c] + H2O[c] => (13Z,16Z)-docosadienoic acid[c] + CoA[c]	Acyl-CoA hydrolysis	ENSG00000097021;ENSG00000119673;ENSG00000136881;ENSG00000177465;ENSG00000184227;ENSG00000205669;ENSG00000205794
HMR_0438	10,13,16-docosatrienoyl-CoA[c] + H2O[c] => 10,13,16-docosatriynoic acid[c] + CoA[c]	Acyl-CoA hydrolysis	ENSG00000097021;ENSG00000119673;ENSG00000136881;ENSG00000177465;ENSG00000184227;ENSG00000205669;ENSG00000205794
HMR_3475	H2O[p] + acetyl-CoA[p] => CoA[p] + acetate[p]	Acyl-CoA hydrolysis	ENSG00000101473
HMR_2591	CoA[c] + O-acetylcarnitine[c] <=> L-carnitine[c] + acetyl-CoA[c]	Carnitine shuttle (cytosolic)	ENSG00000110090;ENSG00000169169;ENSG00000205560
HMR_2594	CoA[c] + O-propanoylcarnitine[c] <=> L-carnitine[c] + propanoyl-CoA[c]	Carnitine shuttle (cytosolic)	ENSG00000110090;ENSG00000169169;ENSG00000205560
HMR_2602	CoA[c] + dodecanoylcarnitine[c] <=> L-carnitine[c] + lauroyl-CoA[c]	Carnitine shuttle (cytosolic)	ENSG00000110090;ENSG00000169169;ENSG00000205560
HMR_2605	CoA[c] + tridecanoylcarnitine[c] <=> L-carnitine[c] + tridecanoyl-CoA[c]	Carnitine shuttle (cytosolic)	ENSG00000110090;ENSG00000169169;ENSG00000205560
HMR_2623	CoA[c] + pentadecanoylcarnitine[c] <=> L-carnitine[c] + pentadecanoyl-CoA[c]	Carnitine shuttle (cytosolic)	ENSG00000110090;ENSG00000169169;ENSG00000205560
HMR_2636	CoA[c] + palmitoleoyl-carnitine[c] <=> L-carnitine[c] + palmitoleoyl-CoA[c]	Carnitine shuttle (cytosolic)	ENSG00000110090;ENSG00000169169;ENSG00000205560
HMR_2714	(6Z,9Z,12Z,15Z)-octadecatetraenoyl-CoA[c] + L-carnitine[c] <=> (6Z,9Z,12Z,15Z)-octadecatetraenoylcarnitine[c] + CoA[c]	Carnitine shuttle (cytosolic)	ENSG00000110090;ENSG00000169169;ENSG00000205560
HMR_2720	(5Z,8Z,11Z,14Z,17Z)-eicosapentaenoyl-CoA[c] + L-carnitine[c] <=> (5Z,8Z,11Z,14Z,17Z)-eicosapentaenoylcarnitine[c] + CoA[c]	Carnitine shuttle (cytosolic)	ENSG00000110090;ENSG00000169169;ENSG00000205560
HMR_2877	12,15,18,21-tetracosatetraenoyl-CoA[c] + L-carnitine[c] <=> 12,15,18,21-tetracosatetraenoylcarnitine[c] + CoA[c]	Carnitine shuttle (cytosolic)	ENSG00000110090;ENSG00000169169;ENSG00000205560
HMR_3032	CoA[c] + L-octanoylcarnitine[c] <=> L-carnitine[c] + octanoyl-CoA[c]	Carnitine shuttle (cytosolic)	ENSG00000110090;ENSG00000169169;ENSG00000205560
HMR_0160	L-carnitine[c] + O-butanoylcarnitine[m] <=> L-carnitine[m] + O-butanoylcarnitine[c]	Carnitine shuttle (mitochondrial)	ENSG00000178537
HMR_0162	L-carnitine[m] + L-octanoylcarnitine[c] <=> L-carnitine[c] + L-octanoylcarnitine[m]	Carnitine shuttle (mitochondrial)	ENSG00000178537
HMR_0163	CoA[m] + L-octanoylcarnitine[m] <=> L-carnitine[m] + octanoyl-CoA[m]	Carnitine shuttle (mitochondrial)	ENSG00000005469
HMR_2592	L-carnitine[m] + O-acetylcarnitine[c] => L-carnitine[c] + O-acetylcarnitine[m]	Carnitine shuttle (mitochondrial)	ENSG00000178537;ENSG00000197119
HMR_2593	CoA[m] + O-acetylcarnitine[m] <=> L-carnitine[m] + acetyl-CoA[m]	Carnitine shuttle (mitochondrial)	ENSG00000095321;ENSG00000157184
HMR_2596	L-carnitine[c] + O-propanoylcarnitine[m] <=> L-carnitine[m] + O-propanoylcarnitine[c]	Carnitine shuttle (mitochondrial)	ENSG00000178537;ENSG00000197119
HMR_2598	CoA[m] + O-propanoylcarnitine[m] <=> L-carnitine[m] + propanoyl-CoA[m]	Carnitine shuttle (mitochondrial)	ENSG00000095321;ENSG00000157184
HMR_2600	L-carnitine[m] + malonyl-carnitin[c] => L-carnitine[c] + malonyl-carnitin[m]	Carnitine shuttle (mitochondrial)	ENSG00000149742;ENSG00000175003;ENSG00000178537;ENSG00000197119;ENSG00000197208
HMR_2601	CoA[m] + malonyl-carnitin[m] <=> L-carnitine[m] + malonyl-CoA[m]	Carnitine shuttle (mitochondrial)	ENSG00000095321;ENSG00000157184
HMR_2603	L-carnitine[c] + dodecanoylcarnitine[m] <=> L-carnitine[m] + dodecanoylcarnitine[c]	Carnitine shuttle (mitochondrial)	ENSG00000149742;ENSG00000175003;ENSG00000178537;ENSG00000197119;ENSG00000197208
HMR_2606	L-carnitine[c] + tridecanoylcarnitine[m] <=> L-carnitine[m] + tridecanoylcarnitine[c]	Carnitine shuttle (mitochondrial)	ENSG00000149742;ENSG00000175003;ENSG00000178537;ENSG00000197119;ENSG00000197208
HMR_2616	L-carnitine[c] + tetradecenoylcarnitine(7)[m] <=> L-carnitine[m] + tetradecenoylcarnitine(7)[c]	Carnitine shuttle (mitochondrial)	ENSG00000149742;ENSG00000175003;ENSG00000178537;ENSG00000197119;ENSG00000197208
HMR_2618	(7Z)-tetradecenoyl-CoA[m] + L-carnitine[m] <=> CoA[m] + tetradecenoylcarnitine(7)[m]	Carnitine shuttle (mitochondrial)	ENSG00000095321;ENSG00000157184
HMR_2621	L-carnitine[c] + tetradecenoylcarnitine(9)[m] <=> L-carnitine[m] + tetradecenoylcarnitine(9)[c]	Carnitine shuttle (mitochondrial)	ENSG00000149742;ENSG00000175003;ENSG00000178537;ENSG00000197119;ENSG00000197208
HMR_2622	5-tetradecenoyl-CoA[m] + L-carnitine[m] <=> CoA[m] + tetradecenoylcarnitine(9)[m]	Carnitine shuttle (mitochondrial)	ENSG00000095321;ENSG00000157184
HMR_2624	L-carnitine[c] + pentadecanoylcarnitine[m] <=> L-carnitine[m] + pentadecanoylcarnitine[c]	Carnitine shuttle (mitochondrial)	ENSG00000149742;ENSG00000175003;ENSG00000178537;ENSG00000197119;ENSG00000197208
HMR_2634	L-carnitine[c] + hexadecenoylcarnitine(9)[m] <=> L-carnitine[m] + hexadecenoylcarnitine(9)[c]	Carnitine shuttle (mitochondrial)	ENSG00000149742;ENSG00000175003;ENSG00000178537;ENSG00000197119;ENSG00000197208
HMR_2635	7-hexadecenoyl-CoA[m] + L-carnitine[m] <=> CoA[m] + hexadecenoylcarnitine(9)[m]	Carnitine shuttle (mitochondrial)	ENSG00000095321;ENSG00000157184
HMR_2638	L-carnitine[c] + palmitoleoyl-carnitine[m] <=> L-carnitine[m] + palmitoleoyl-carnitine[c]	Carnitine shuttle (mitochondrial)	ENSG00000149742;ENSG00000175003;ENSG00000178537;ENSG00000197119;ENSG00000197208
HMR_2713	CoA[m] + octadecatrienoylcarnitine[m] <=> L-carnitine[m] + linolenoyl-CoA[m]	Carnitine shuttle (mitochondrial)	ENSG00000095321;ENSG00000157184
HMR_2715	(6Z,9Z,12Z,15Z)-octadecatetraenoylcarnitine[c] + L-carnitine[m] <=> (6Z,9Z,12Z,15Z)-octadecatetraenoylcarnitine[m] + L-carnitine[c]	Carnitine shuttle (mitochondrial)	ENSG00000149742;ENSG00000175003;ENSG00000178537;ENSG00000197119;ENSG00000197208
HMR_3028	CoA[p] + malonyl-carnitin[p] <=> L-carnitine[p] + malonyl-CoA[p]	Carnitine shuttle (peroxisomal)	ENSG00000110090;ENSG00000169169;ENSG00000205560
HMR_3029	L-carnitine[c] + O-acetylcarnitine[p] <=> L-carnitine[p] + O-acetylcarnitine[c]	Carnitine shuttle (peroxisomal)
HMR_3030	CoA[p] + O-acetylcarnitine[p] <=> L-carnitine[p] + acetyl-CoA[p]	Carnitine shuttle (peroxisomal)	ENSG00000095321
HMR_3035	L-carnitine[c] + O-propanoylcarnitine[p] <=> L-carnitine[p] + O-propanoylcarnitine[c]	Carnitine shuttle (peroxisomal)	ENSG00000178537;ENSG00000197119
HMR_3037	CoA[p] + O-propanoylcarnitine[p] <=> L-carnitine[p] + propanoyl-CoA[p]	Carnitine shuttle (peroxisomal)	ENSG00000095321
HMR_2788	CoA[r] + dodecanoylcarnitine[r] <=> L-carnitine[r] + lauroyl-CoA[r]	Carnitine shuttle (endoplasmic reticular)	ENSG00000095321
HMR_2790	CoA[r] + tridecanoylcarnitine[r] <=> L-carnitine[r] + tridecanoyl-CoA[r]	Carnitine shuttle (endoplasmic reticular)	ENSG00000095321
HMR_2792	CoA[r] + tetradecanoylcarnitine[r] <=> L-carnitine[r] + myristoyl-CoA[r]	Carnitine shuttle (endoplasmic reticular)	ENSG00000095321
HMR_2800	CoA[r] + pentadecanoylcarnitine[r] <=> L-carnitine[r] + pentadecanoyl-CoA[r]	Carnitine shuttle (endoplasmic reticular)	ENSG00000095321
HMR_2803	CoA[r] + L-palmitoylcarnitine[r] <=> L-carnitine[r] + palmitoyl-CoA[r]	Carnitine shuttle (endoplasmic reticular)	ENSG00000095321
HMR_2809	CoA[r] + palmitoleoyl-carnitine[r] <=> L-carnitine[r] + palmitoleoyl-CoA[r]	Carnitine shuttle (endoplasmic reticular)	ENSG00000095321
HMR_2812	CoA[r] + heptadecanoylcarnitine[r] <=> L-carnitine[r] + heptadecanoyl-CoA[r]	Carnitine shuttle (endoplasmic reticular)	ENSG00000095321
HMR_2819	CoA[r] + stearoylcarnitine[r] <=> L-carnitine[r] + stearoyl-CoA[r]	Carnitine shuttle (endoplasmic reticular)	ENSG00000095321
HMR_2824	CoA[r] + octadecenoylcarnitine(7)[r] <=> L-carnitine[r] + cis-vaccenoyl-CoA[r]	Carnitine shuttle (endoplasmic reticular)	ENSG00000095321
HMR_2825	L-carnitine[r] + L-oleoylcarnitine[c] => L-carnitine[c] + L-oleoylcarnitine[r]	Carnitine shuttle (endoplasmic reticular)	ENSG00000197375
HMR_2827	CoA[r] + L-oleoylcarnitine[r] <=> L-carnitine[r] + oleoyl-CoA[r]	Carnitine shuttle (endoplasmic reticular)	ENSG00000095321
HMR_2829	(9E)-octadecenoylcarnitine[c] + L-carnitine[r] => (9E)-octadecenoylcarnitine[r] + L-carnitine[c]	Carnitine shuttle (endoplasmic reticular)	ENSG00000197375
HMR_2830	(9E)-octadecenoylcarnitine[r] + CoA[r] => (9E)-octadecenoyl-CoA[r] + L-carnitine[r]	Carnitine shuttle (endoplasmic reticular)	ENSG00000095321
HMR_2833	(6Z,9Z)-octadecadienoylcarnitine[c] + L-carnitine[r] => (6Z,9Z)-octadecadienoylcarnitine[r] + L-carnitine[c]	Carnitine shuttle (endoplasmic reticular)	ENSG00000197375
HMR_2834	(6Z,9Z)-octadecadienoylcarnitine[r] + CoA[r] => (6Z,9Z)-octadecadienoyl-CoA[r] + L-carnitine[r]	Carnitine shuttle (endoplasmic reticular)	ENSG00000095321
HMR_2836	CoA[r] + nonadecanoylcarnitine[r] <=> L-carnitine[r] + nonadecanoyl-CoA[r]	Carnitine shuttle (endoplasmic reticular)	ENSG00000095321
HMR_2838	CoA[r] + eicosanoylcarnitine[r] <=> L-carnitine[r] + eicosanoyl-CoA[r]	Carnitine shuttle (endoplasmic reticular)	ENSG00000095321
HMR_2845	(8Z,11Z)-eicosadienoylcarnitine[c] + L-carnitine[r] <=> (8Z,11Z)-eicosadienoylcarnitine[r] + L-carnitine[c]	Carnitine shuttle (endoplasmic reticular)	ENSG00000197375
HMR_2847	(5Z,8Z,11Z)-eicosatrienoylcarnitine[c] + L-carnitine[r] <=> (5Z,8Z,11Z)-eicosatrienoylcarnitine[r] + L-carnitine[c]	Carnitine shuttle (endoplasmic reticular)	ENSG00000197375
HMR_2850	CoA[r] + heneicosanoylcarnitine[r] <=> L-carnitine[r] + heneicosanoyl-CoA[r]	Carnitine shuttle (endoplasmic reticular)	ENSG00000095321
HMR_2852	CoA[r] + docosanoylcarnitine[r] <=> L-carnitine[r] + docosanoyl-CoA[r]	Carnitine shuttle (endoplasmic reticular)	ENSG00000095321
HMR_2859	CoA[r] + octadecatrienoylcarnitine[r] <=> L-carnitine[r] + linolenoyl-CoA[r]	Carnitine shuttle (endoplasmic reticular)	ENSG00000095321
HMR_2861	(6Z,9Z,12Z,15Z)-octadecatetraenoylcarnitine[c] + L-carnitine[r] <=> (6Z,9Z,12Z,15Z)-octadecatetraenoylcarnitine[r] + L-carnitine[c]	Carnitine shuttle (endoplasmic reticular)	ENSG00000197375
HMR_2863	(8Z,11Z,14Z,17Z)-eicosatetraenoylcarnitine[c] + L-carnitine[r] <=> (8Z,11Z,14Z,17Z)-eicosatetraenoylcarnitine[r] + L-carnitine[c]	Carnitine shuttle (endoplasmic reticular)	ENSG00000197375
HMR_2867	(7Z,10Z,13Z,16Z,19Z)-docosapentaenoylcarnitine[c] + L-carnitine[r] <=> (7Z,10Z,13Z,16Z,19Z)-docosapentaenoylcarnitine[r] + L-carnitine[c]	Carnitine shuttle (endoplasmic reticular)	ENSG00000197375
HMR_2871	(11Z,14Z,17Z)-eicosatrienoylcarnitine[c] + L-carnitine[r] <=> (11Z,14Z,17Z)-eicosatrienoylcarnitine[r] + L-carnitine[c]	Carnitine shuttle (endoplasmic reticular)	ENSG00000197375
HMR_2873	13,16,19-docosatrienoylcarnitine[c] + L-carnitine[r] <=> 13,16,19-docosatrienoylcarnitine[r] + L-carnitine[c]	Carnitine shuttle (endoplasmic reticular)	ENSG00000197375
HMR_2875	10,13,16,19-docosatetraenoylcarnitine[c] + L-carnitine[r] <=> 10,13,16,19-docosatetraenoylcarnitine[r] + L-carnitine[c]	Carnitine shuttle (endoplasmic reticular)	ENSG00000197375
HMR_2878	12,15,18,21-tetracosatetraenoylcarnitine[c] + L-carnitine[r] <=> 12,15,18,21-tetracosatetraenoylcarnitine[r] + L-carnitine[c]	Carnitine shuttle (endoplasmic reticular)	ENSG00000197375
HMR_2882	CoA[r] + linoleic-carnitine[r] <=> L-carnitine[r] + linoleoyl-CoA[r]	Carnitine shuttle (endoplasmic reticular)	ENSG00000095321
HMR_2886	CoA[r] + gamma-linolenoylcarnitine[r] <=> L-carnitine[r] + gamma-linolenoyl-CoA[r]	Carnitine shuttle (endoplasmic reticular)	ENSG00000095321
HMR_2890	CoA[r] + eicosatrienoylcarnitine[r] <=> L-carnitine[r] + dihomo-gamma-linolenoyl-CoA[r]	Carnitine shuttle (endoplasmic reticular)	ENSG00000095321
HMR_2898	(4Z,7Z,10Z,13Z,16Z)-docosapentaenoylcarnitine[c] + L-carnitine[r] <=> (4Z,7Z,10Z,13Z,16Z)-docosapentaenoylcarnitine[r] + L-carnitine[c]	Carnitine shuttle (endoplasmic reticular)	ENSG00000197375
HMR_2902	(13Z,16Z)-docosadienoylcarnitine[c] + L-carnitine[r] <=> (13Z,16Z)-docosadienoylcarnitine[r] + L-carnitine[c]	Carnitine shuttle (endoplasmic reticular)	ENSG00000197375
HMR_2904	10,13,16-docosatrienoylcarnitine[c] + L-carnitine[r] <=> 10,13,16-docosatrienoylcarnitine[r] + L-carnitine[c]	Carnitine shuttle (endoplasmic reticular)	ENSG00000197375
HMR_2908	CoA[r] + tricosanoylcarnitine[r] <=> L-carnitine[r] + tricosanoyl-CoA[r]	Carnitine shuttle (endoplasmic reticular)	ENSG00000095321
HMR_2911	CoA[r] + tetracosanoylcarnitine[r] <=> L-carnitine[r] + tetracosanoyl-CoA[r]	Carnitine shuttle (endoplasmic reticular)	ENSG00000095321
HMR_2912	(15Z)-tetracosenoyl-CoA[c] + L-carnitine[c] <=> (15Z)-tetracosenoylcarnitine[c] + CoA[c]	Carnitine shuttle (endoplasmic reticular)	ENSG00000110090;ENSG00000169169;ENSG00000205560
HMR_2913	(15Z)-tetracosenoylcarnitine[c] + L-carnitine[r] <=> (15Z)-tetracosenoylcarnitine[r] + L-carnitine[c]	Carnitine shuttle (endoplasmic reticular)	ENSG00000197375
HMR_2917	CoA[r] + hexacosanoylcarnitine[r] <=> L-carnitine[r] + hexacosanoyl-CoA[r]	Carnitine shuttle (endoplasmic reticular)	ENSG00000095321
HMR_2920	CoA[r] + hexacosenoylcarnitine[r] <=> L-carnitine[r] + hexacosenoyl-CoA[r]	Carnitine shuttle (endoplasmic reticular)	ENSG00000095321
HMR_2921	(9Z,12Z,15Z,18Z,21Z)-tetracosapentaenoyl-CoA[c] + L-carnitine[c] <=> (9Z,12Z,15Z,18Z,21Z)-tetracosapentaenoylcarnitine[c] + CoA[c]	Carnitine shuttle (endoplasmic reticular)	ENSG00000110090;ENSG00000169169;ENSG00000205560
HMR_2922	(9Z,12Z,15Z,18Z,21Z)-tetracosapentaenoylcarnitine[c] + L-carnitine[r] <=> (9Z,12Z,15Z,18Z,21Z)-tetracosapentaenoylcarnitine[r] + L-carnitine[c]	Carnitine shuttle (endoplasmic reticular)	ENSG00000197375
HMR_2924	(9Z,12Z,15Z,18Z)-tetracosatetraenoyl-CoA[c] + L-carnitine[c] <=> (9Z,12Z,15Z,18Z)-tetracosatetraenoylcarnitine[c] + CoA[c]	Carnitine shuttle (endoplasmic reticular)	ENSG00000110090;ENSG00000169169;ENSG00000205560
HMR_2925	(9Z,12Z,15Z,18Z)-tetracosatetraenoylcarnitine[c] + L-carnitine[r] <=> (9Z,12Z,15Z,18Z)-tetracosatetraenoylcarnitine[r] + L-carnitine[c]	Carnitine shuttle (endoplasmic reticular)	ENSG00000197375
HMR_2927	(6Z,9Z,12Z,15Z,18Z)-tetracosapentaenoyl-CoA[c] + L-carnitine[c] <=> (6Z,9Z,12Z,15Z,18Z)-tetracosapentaenoylcarnitine[c] + CoA[c]	Carnitine shuttle (endoplasmic reticular)	ENSG00000110090;ENSG00000169169;ENSG00000205560
HMR_2928	(6Z,9Z,12Z,15Z,18Z)-tetracosapentaenoylcarnitine[c] + L-carnitine[r] <=> (6Z,9Z,12Z,15Z,18Z)-tetracosapentaenoylcarnitine[r] + L-carnitine[c]	Carnitine shuttle (endoplasmic reticular)	ENSG00000197375
HMR_2930	(6Z,9Z,12Z,15Z,18Z,21Z)-tetracosahexaenoyl-CoA[c] + L-carnitine[c] <=> (6Z,9Z,12Z,15Z,18Z,21Z)-tetracosahexaenoylcarnitine[c] + CoA[c]	Carnitine shuttle (endoplasmic reticular)	ENSG00000110090;ENSG00000169169;ENSG00000205560
HMR_2931	(6Z,9Z,12Z,15Z,18Z,21Z)-tetracosahexaenoylcarnitine[c] + L-carnitine[r] <=> (6Z,9Z,12Z,15Z,18Z,21Z)-tetracosahexaenoylcarnitine[r] + L-carnitine[c]	Carnitine shuttle (endoplasmic reticular)	ENSG00000197375
HMR_0002	H2O[s] + TAG-chylomicron pool[s] => 1,2-diacylglycerol-chylomicron pool[s] + fatty acid-chylomicron pool[s]	Acylglycerides metabolism	ENSG00000175445
HMR_0003	1,2-diacylglycerol-chylomicron pool[s] + H2O[s] => 1-acylglycerol-chylomicron pool[s] + fatty acid-chylomicron pool[s]	Acylglycerides metabolism	ENSG00000006757;ENSG00000079435;ENSG00000100344;ENSG00000101670;ENSG00000114771;ENSG00000134780;ENSG00000164535;ENSG00000165862;ENSG00000166035;ENSG00000170835;ENSG00000175535;ENSG00000177666;ENSG00000182333;ENSG00000187021;ENSG00000203837
HMR_0005	1-acylglycerol-chylomicron pool[c] + H2O[c] => fatty acid-LD-TG1 pool[c] + glycerol[c]	Acylglycerides metabolism	ENSG00000074416;ENSG00000100997;ENSG00000163686
HMR_0604	1,2-diacylglycerol-LD-TAG pool[c] + ATP[c] => ADP[c] + phosphatidate-LD-TAG pool[c]	Acylglycerides metabolism	ENSG00000058866;ENSG00000065357;ENSG00000077044;ENSG00000102780;ENSG00000136267;ENSG00000145214;ENSG00000149091;ENSG00000153933;ENSG00000157680;ENSG00000204466
HMR_0667	1,2-diacylglycerol-LD-TAG pool[c] + H2O[c] => 1-acylglycerol-LD-TG1 pool[c] + fatty acid-LD-TG2 pool[c]	Acylglycerides metabolism	ENSG00000006757;ENSG00000079435;ENSG00000100344;ENSG00000101670;ENSG00000114771;ENSG00000134780;ENSG00000164535;ENSG00000165862;ENSG00000166035;ENSG00000170835;ENSG00000175535;ENSG00000177666;ENSG00000182333;ENSG00000187021;ENSG00000203837
HMR_0668	1,2-diacylglycerol-LD-PI pool[c] + H2O[c] => 1-acylglycerol-LD-PI pool[c] + fatty acid-LD-PI pool[c]	Acylglycerides metabolism	ENSG00000006757;ENSG00000079435;ENSG00000100344;ENSG00000101670;ENSG00000114771;ENSG00000134780;ENSG00000164535;ENSG00000165862;ENSG00000166035;ENSG00000170835;ENSG00000175535;ENSG00000177666;ENSG00000182333;ENSG00000187021;ENSG00000203837
HMR_0669	1,2-diacylglycerol-LD-PC pool[c] + H2O[c] => 1-acylglycerol-LD-PC pool[c] + fatty acid-LD-PC pool[c]	Acylglycerides metabolism	ENSG00000006757;ENSG00000079435;ENSG00000100344;ENSG00000101670;ENSG00000114771;ENSG00000134780;ENSG00000164535;ENSG00000165862;ENSG00000166035;ENSG00000170835;ENSG00000175535;ENSG00000177666;ENSG00000182333;ENSG00000187021;ENSG00000203837
HMR_0670	1,2-diacylglycerol-LD-PE pool[c] + H2O[c] => 1-acylglycerol-LD-PE pool[c] + fatty acid-LD-PE pool[c]	Acylglycerides metabolism	ENSG00000006757;ENSG00000079435;ENSG00000100344;ENSG00000101670;ENSG00000114771;ENSG00000134780;ENSG00000164535;ENSG00000165862;ENSG00000166035;ENSG00000170835;ENSG00000175535;ENSG00000177666;ENSG00000182333;ENSG00000187021;ENSG00000203837
HMR_0671	1,2-diacylglycerol-LD-PS pool[c] + H2O[c] => 1-acylglycerol-LD-PS pool[c] + fatty acid-LD-PS pool[c]	Acylglycerides metabolism	ENSG00000006757;ENSG00000079435;ENSG00000100344;ENSG00000101670;ENSG00000114771;ENSG00000134780;ENSG00000164535;ENSG00000165862;ENSG00000166035;ENSG00000170835;ENSG00000175535;ENSG00000177666;ENSG00000182333;ENSG00000187021;ENSG00000203837
HMR_0672	1,2-diacylglycerol-LD-SM pool[c] + H2O[c] => 1-acylglycerol-LD-SM pool[c] + fatty acid-LD-SM pool[c]	Acylglycerides metabolism	ENSG00000006757;ENSG00000079435;ENSG00000100344;ENSG00000101670;ENSG00000114771;ENSG00000134780;ENSG00000164535;ENSG00000165862;ENSG00000166035;ENSG00000170835;ENSG00000175535;ENSG00000177666;ENSG00000182333;ENSG00000187021;ENSG00000203837
HMR_0679	1-acylglycerol-LD-TG1 pool[c] + H2O[c] => fatty acid-LD-TG1 pool[c] + glycerol[c]	Acylglycerides metabolism	ENSG00000074416;ENSG00000100997;ENSG00000163686
HMR_0680	1-acylglycerol-LD-PC pool[c] + H2O[c] => fatty acid-LD-PC pool[c] + glycerol[c]	Acylglycerides metabolism	ENSG00000074416;ENSG00000100997;ENSG00000163686
HMR_0681	1-acylglycerol-LD-PE pool[c] + H2O[c] => fatty acid-LD-PE pool[c] + glycerol[c]	Acylglycerides metabolism	ENSG00000074416;ENSG00000100997;ENSG00000163686
HMR_0682	1-acylglycerol-LD-PS pool[c] + H2O[c] => fatty acid-LD-PS pool[c] + glycerol[c]	Acylglycerides metabolism	ENSG00000074416;ENSG00000100997;ENSG00000163686
HMR_0683	1-acylglycerol-LD-PI pool[c] + H2O[c] => fatty acid-LD-PI pool[c] + glycerol[c]	Acylglycerides metabolism	ENSG00000074416;ENSG00000100997;ENSG00000163686
HMR_0684	1-acylglycerol-LD-SM pool[c] + H2O[c] => fatty acid-LD-SM pool[c] + glycerol[c]	Acylglycerides metabolism	ENSG00000074416;ENSG00000100997;ENSG00000163686
HMR_7588	DHAP[c] + acyl-CoA-LD-TG2 pool[c] => CoA[c] + acylglycerone-phosphate[c]	Acylglycerides metabolism	ENSG00000116906
HMR_3053	12,15,18,21-tetracosatetraenoyl-CoA[p] + 11 CoA[p] + 11 H2O[p] + 11 NAD+[p] + 7 O2[p] => 11 H+[p] + 7 H2O2[p] + 11 NADH[p] + 12 acetyl-CoA[p]	Beta oxidation of even-chain fatty acids (peroxisomal)
HMR_3054	(9Z,12Z,15Z,18Z,21Z)-tetracosapentaenoyl-CoA[p] + 11 CoA[p] + 11 H2O[p] + 11 NAD+[p] + 6 O2[p] => 11 H+[p] + 6 H2O2[p] + 11 NADH[p] + 12 acetyl-CoA[p]	Beta oxidation of even-chain fatty acids (peroxisomal)
HMR_3056	10 CoA[p] + 10 H2O[p] + 10 NAD+[p] + 10 O2[p] + tricosanoyl-CoA[p] => 10 H+[p] + 10 H2O2[p] + 10 NADH[p] + 10 acetyl-CoA[p] + propanoyl-CoA[p]	Beta oxidation of odd-chain fatty acids (peroxisomal)
HMR_3426	8 CoA[m] + 5 FAD[m] + 8 H2O[m] + 8 NAD+[m] + linolenoyl-CoA[m] => 5 FADH2[m] + 8 H+[m] + 8 NADH[m] + 9 acetyl-CoA[m]	Beta oxidation of even-chain fatty acids (mitochondrial)	ENSG00000060971;ENSG00000072506;ENSG00000072778;ENSG00000084754;ENSG00000115361;ENSG00000117054;ENSG00000127884;ENSG00000138029;ENSG00000138796;ENSG00000167315;ENSG00000177646
HMR_9719	(6Z,9Z,12Z,15Z)-octadecatetraenoyl-CoA[m] + 8 CoA[m] + 4 FAD[m] + 8 H2O[m] + 8 NAD+[m] => 4 FADH2[m] + 8 H+[m] + 8 NADH[m] + 9 acetyl-CoA[m]	Beta oxidation of even-chain fatty acids (mitochondrial)	ENSG00000060971;ENSG00000072506;ENSG00000072778;ENSG00000084754;ENSG00000115361;ENSG00000117054;ENSG00000127884;ENSG00000138029;ENSG00000138796;ENSG00000167315;ENSG00000177646
HMR_4766	2 UDP-glucuronate[r] + bilirubin[r] => 2 UDP[r] + bilirubin-bisglucuronoside[r]	Steroid metabolism	ENSG00000109181;ENSG00000135220;ENSG00000135226;ENSG00000145626;ENSG00000156096;ENSG00000167165;ENSG00000168671;ENSG00000171234;ENSG00000173610;ENSG00000196620;ENSG00000197888;ENSG00000213759;ENSG00000240224;ENSG00000241119;ENSG00000241635;ENSG00000242366;ENSG00000242515;ENSG00000243135;ENSG00000244122;ENSG00000244474
HMR_7648	UDP-glucuronate[r] + estradiol-17beta[r] => UDP[r] + estradiol-17beta 3-glucuronide[r]	Steroid metabolism	ENSG00000109181;ENSG00000135220;ENSG00000135226;ENSG00000145626;ENSG00000156096;ENSG00000167165;ENSG00000168671;ENSG00000171234;ENSG00000173610;ENSG00000196620;ENSG00000197888;ENSG00000213759;ENSG00000240224;ENSG00000241119;ENSG00000241635;ENSG00000242366;ENSG00000242515;ENSG00000243135;ENSG00000244122;ENSG00000244474
HMR_7942	H+[r] + NADPH[r] + cortisone[r] <=> NADP+[r] + cortisol[r]	Steroid metabolism	ENSG00000117594
HMR_7943	H+[r] + NADH[r] + cortisone[r] <=> NAD+[r] + cortisol[r]	Steroid metabolism	ENSG00000176387
HMR_7945	H2O[r] + estrone 3-sulfate[r] => estrone[r] + sulfate[r]	Steroid metabolism	ENSG00000101846
HMR_7968	H+[r] + NADH[r] + estrone[r] => NAD+[r] + estradiol-17beta[r]	Steroid metabolism	ENSG00000025423;ENSG00000086696;ENSG00000099251;ENSG00000108786;ENSG00000112474;ENSG00000132196;ENSG00000149084;ENSG00000198189;ENSG00000204228;ENSG00000225312;ENSG00000228357;ENSG00000228712;ENSG00000232357
HMR_2041	H+[c] + NADPH[r] + estrone[r] => NADP+[r] + estradiol-17beta[r]	Steroid metabolism	ENSG00000025423;ENSG00000086696;ENSG00000099251;ENSG00000108786;ENSG00000112474;ENSG00000132196;ENSG00000149084;ENSG00000198189;ENSG00000204228;ENSG00000225312;ENSG00000228357;ENSG00000228712;ENSG00000232357
HMR_2025	5-alpha-dihydrotestosterone[c] + sulfate[c] <=> 5alpha-dihydrotestosterone-sulfate[c] + H2O[c]	Androgen metabolism	ENSG00000101846
HMR_1440	2 H+[c] + HMG-CoA[c] + 2 NADPH[c] => (R)-mevalonate[c] + CoA[c] + 2 NADP+[c]	Cholesterol biosynthesis 1 (Bloch pathway)	ENSG00000113161
HMR_1445	(R)-mevalonate[c] + ATP[c] => (R)-5-phosphomevalonate[c] + ADP[c]	Cholesterol biosynthesis 1 (Bloch pathway)	ENSG00000110921
HMR_1454	isopentenyl-pPP[c] => dimethylallyl-PP[c]	Cholesterol biosynthesis 1 (Bloch pathway)	ENSG00000067064;ENSG00000148377
HMR_1437	H2O[c] + acetoacetyl-CoA[c] + acetyl-CoA[c] => CoA[c] + HMG-CoA[c]	Cholesterol metabolism	ENSG00000112972;ENSG00000134240
HMR_1451	(R)-5-diphosphomevalonate[c] + ATP[c] => ADP[c] + CO2[c] + Pi[c] + isopentenyl-pPP[c]	Cholesterol metabolism	ENSG00000167508
HMR_1457	dimethylallyl-PP[c] + isopentenyl-pPP[c] => PPi[c] + geranyl-PP[c]	Cholesterol metabolism	ENSG00000152904;ENSG00000160752;ENSG00000231087
HMR_1460	geranyl-PP[c] + isopentenyl-pPP[c] => PPi[c] + farnesyl-PP[c]	Cholesterol metabolism	ENSG00000152904;ENSG00000160752;ENSG00000231087
HMR_4630	2 H+[p] + HMG-CoA[p] + 2 NADPH[p] => (R)-mevalonate[p] + CoA[p] + 2 NADP+[p]	Cholesterol metabolism	ENSG00000113161
HMR_2036	H+[c] + NADPH[c] + estrone[c] => NADP+[c] + estradiol-17beta[c]	Estrogen metabolism	ENSG00000025423;ENSG00000086696;ENSG00000099251;ENSG00000108786;ENSG00000112474;ENSG00000132196;ENSG00000149084;ENSG00000198189;ENSG00000204228;ENSG00000225312;ENSG00000228357;ENSG00000228712;ENSG00000232357
HMR_2038	H2O[c] + estrone 3-sulfate[c] => estrone[c] + sulfate[c]	Estrogen metabolism	ENSG00000006756;ENSG00000101846;ENSG00000157399
HMR_3537	cholesterol-ester pool[l] => 0.0001 cholesterol-ester-10,13,16,19-docosa[l] + 0.0001 cholesterol-ester-10,13,16-docosa[l] + 0.0001 cholesterol-ester-10-hepta[l] + 0.0001 cholesterol-ester-11,14,17-eico[l] + 0.0001 cholesterol-ester-11,14-eicosa[l] + 0.0001 cholesterol-ester-11-docose[l] + 0.0001 cholesterol-ester-11-eico[l] + 0.0001 cholesterol-ester-12,15,18,21-tetracosa[l] + 0.0001 cholesterol-…	Formation and hydrolysis of cholesterol esters
HMR_3538	H2O[l] + cholesterol-ester-laur[l] => cholesterol[l] + lauric acid[l]	Formation and hydrolysis of cholesterol esters	ENSG00000107798;ENSG00000170835
HMR_3539	H2O[l] + cholesterol-ester-tridec[l] => cholesterol[l] + tridecylic acid[l]	Formation and hydrolysis of cholesterol esters	ENSG00000107798;ENSG00000170835
HMR_3540	H2O[l] + cholesterol-ester-myrist[l] => cholesterol[l] + myristic acid[l]	Formation and hydrolysis of cholesterol esters	ENSG00000107798;ENSG00000170835
HMR_3541	H2O[l] + cholesterol-ester-9-tetrade[l] => (9E)-tetradecenoic acid[l] + cholesterol[l]	Formation and hydrolysis of cholesterol esters	ENSG00000107798;ENSG00000170835
HMR_3542	H2O[l] + cholesterol-ester-7-tetrade[l] => (7Z)-tetradecenoic acid[l] + cholesterol[l]	Formation and hydrolysis of cholesterol esters	ENSG00000107798;ENSG00000170835
HMR_3543	H2O[l] + cholesterol-ester-5-tetra[l] => cholesterol[l] + physeteric acid[l]	Formation and hydrolysis of cholesterol esters	ENSG00000107798;ENSG00000170835
HMR_3544	H2O[l] + cholesterol-ester-penta[l] => cholesterol[l] + pentadecylic acid[l]	Formation and hydrolysis of cholesterol esters	ENSG00000107798;ENSG00000170835
HMR_3545	H2O[l] + cholesterol-ester-palm[l] => cholesterol[l] + palmitate[l]	Formation and hydrolysis of cholesterol esters	ENSG00000107798;ENSG00000170835
HMR_3546	H2O[l] + cholesterol-ester-7-hexa[l] => 7-palmitoleic acid[l] + cholesterol[l]	Formation and hydrolysis of cholesterol esters	ENSG00000107798;ENSG00000170835
HMR_3547	H2O[l] + cholesterol-ester-palmn[l] => cholesterol[l] + palmitolate[l]	Formation and hydrolysis of cholesterol esters	ENSG00000107798;ENSG00000170835
HMR_3548	H2O[l] + cholesterol-ester-hepta[l] => cholesterol[l] + margaric acid[l]	Formation and hydrolysis of cholesterol esters	ENSG00000107798;ENSG00000170835
HMR_3549	H2O[l] + cholesterol-ester-10-hepta[l] => (10Z)-heptadecenoic acid[l] + cholesterol[l]	Formation and hydrolysis of cholesterol esters	ENSG00000107798;ENSG00000170835
HMR_3550	H2O[l] + cholesterol-ester-9-heptade[l] => 9-heptadecylenic acid[l] + cholesterol[l]	Formation and hydrolysis of cholesterol esters	ENSG00000107798;ENSG00000170835
HMR_3551	H2O[l] + cholesterol-ester-stea[l] => cholesterol[l] + stearate[l]	Formation and hydrolysis of cholesterol esters	ENSG00000107798;ENSG00000170835
HMR_3552	H2O[l] + cholesterol-ester-ol[l] => cholesterol[l] + oleate[l]	Formation and hydrolysis of cholesterol esters	ENSG00000107798;ENSG00000170835
HMR_3553	H2O[l] + cholesterol-ester-13-octade[l] => (13Z)-octadecenoic acid[l] + cholesterol[l]	Formation and hydrolysis of cholesterol esters	ENSG00000107798;ENSG00000170835
HMR_3554	H2O[l] + cholesterol-ester-cis-vac[l] => cholesterol[l] + cis-vaccenic acid[l]	Formation and hydrolysis of cholesterol esters	ENSG00000107798;ENSG00000170835
HMR_3555	H2O[l] + cholesterol-ester-9-octa[l] => cholesterol[l] + elaidate[l]	Formation and hydrolysis of cholesterol esters	ENSG00000107798;ENSG00000170835
HMR_3556	H2O[l] + cholesterol-ester-7-octade[l] => (7Z)-octadecenoic acid[l] + cholesterol[l]	Formation and hydrolysis of cholesterol esters	ENSG00000107798;ENSG00000170835
HMR_3557	H2O[l] + cholesterol-ester-6,9-octa[l] => (6Z,9Z)-octadecadienoic acid[l] + cholesterol[l]	Formation and hydrolysis of cholesterol esters	ENSG00000107798;ENSG00000170835
HMR_3558	H2O[l] + cholesterol-ester-nanode[l] => cholesterol[l] + nonadecylic acid[l]	Formation and hydrolysis of cholesterol esters	ENSG00000107798;ENSG00000170835
HMR_3559	H2O[l] + cholesterol-ester-eico[l] => cholesterol[l] + eicosanoate[l]	Formation and hydrolysis of cholesterol esters	ENSG00000107798;ENSG00000170835
HMR_3560	H2O[l] + cholesterol-ester-13-eicose[l] => (13Z)-eicosenoic acid[l] + cholesterol[l]	Formation and hydrolysis of cholesterol esters	ENSG00000107798;ENSG00000170835
HMR_3561	H2O[l] + cholesterol-ester-11-eico[l] => cholesterol[l] + cis-gondoic acid[l]	Formation and hydrolysis of cholesterol esters	ENSG00000107798;ENSG00000170835
HMR_3562	H2O[l] + cholesterol-ester-9-eicose[l] => 9-eicosenoic acid[l] + cholesterol[l]	Formation and hydrolysis of cholesterol esters	ENSG00000107798;ENSG00000170835
HMR_3563	H2O[l] + cholesterol-ester-8,11-eico[l] => 8,11-eicosadienoic acid[l] + cholesterol[l]	Formation and hydrolysis of cholesterol esters	ENSG00000107798;ENSG00000170835
HMR_3564	H2O[l] + cholesterol-ester-5,8,11-eico[l] => cholesterol[l] + mead acid[l]	Formation and hydrolysis of cholesterol esters	ENSG00000107798;ENSG00000170835
HMR_3565	H2O[l] + cholesterol-ester-heneico[l] => cholesterol[l] + henicosanoic acid[l]	Formation and hydrolysis of cholesterol esters	ENSG00000107798;ENSG00000170835
HMR_3566	H2O[l] + cholesterol-ester-docosa[l] => behenic acid[l] + cholesterol[l]	Formation and hydrolysis of cholesterol esters	ENSG00000107798;ENSG00000170835
HMR_3567	H2O[l] + cholesterol-ester-13-docose[l] => cholesterol[l] + cis-erucic acid[l]	Formation and hydrolysis of cholesterol esters	ENSG00000107798;ENSG00000170835
HMR_3568	H2O[l] + cholesterol-ester-11-docose[l] => cholesterol[l] + cis-cetoleic acid[l]	Formation and hydrolysis of cholesterol esters	ENSG00000107798;ENSG00000170835
HMR_3569	H2O[l] + cholesterol-ester-trico[l] => cholesterol[l] + tricosanoic acid[l]	Formation and hydrolysis of cholesterol esters	ENSG00000107798;ENSG00000170835
HMR_3570	H2O[l] + cholesterol-ester-tetraco[l] => cholesterol[l] + lignocerate[l]	Formation and hydrolysis of cholesterol esters	ENSG00000107798;ENSG00000170835
HMR_3571	H2O[l] + cholesterol-ester-15-tetra[l] => cholesterol[l] + nervonic acid[l]	Formation and hydrolysis of cholesterol esters	ENSG00000107798;ENSG00000170835
HMR_3572	H2O[l] + cholesterol-ester-hexacosa[l] => cerotic acid[l] + cholesterol[l]	Formation and hydrolysis of cholesterol esters	ENSG00000107798;ENSG00000170835
HMR_3573	H2O[l] + cholesterol-ester-hexecose[l] => cholesterol[l] + ximenic acid[l]	Formation and hydrolysis of cholesterol esters	ENSG00000107798;ENSG00000170835
HMR_3574	H2O[l] + cholesterol-ester-linolen[l] => cholesterol[l] + linolenate[l]	Formation and hydrolysis of cholesterol esters	ENSG00000107798;ENSG00000170835
HMR_3575	H2O[l] + cholesterol-ester-6,9,12,15-octa[l] => cholesterol[l] + stearidonic acid[l]	Formation and hydrolysis of cholesterol esters	ENSG00000107798;ENSG00000170835
HMR_3576	H2O[l] + cholesterol-ester-8,11,14,17-eico[l] => cholesterol[l] + omega-3-arachidonic acid[l]	Formation and hydrolysis of cholesterol esters	ENSG00000107798;ENSG00000170835
HMR_3577	H2O[l] + cholesterol-ester-5,8,11,14,17-eico[l] => EPA[l] + cholesterol[l]	Formation and hydrolysis of cholesterol esters	ENSG00000107798;ENSG00000170835
HMR_3578	H2O[l] + cholesterol-ester-7,10,13,16,19-docosa[l] => DPA[l] + cholesterol[l]	Formation and hydrolysis of cholesterol esters	ENSG00000107798;ENSG00000170835
HMR_3579	H2O[l] + cholesterol-ester-9,12,15,18,21-tetra[l] => (9Z,12Z,15Z,18Z,21Z)-TPA[l] + cholesterol[l]	Formation and hydrolysis of cholesterol esters	ENSG00000107798;ENSG00000170835
HMR_3580	H2O[l] + cholesterol-ester-6,9,12,15,18,21-tetra[l] => (6Z,9Z,12Z,15Z,18Z,21Z)-THA[l] + cholesterol[l]	Formation and hydrolysis of cholesterol esters	ENSG00000107798;ENSG00000170835
HMR_3581	H2O[l] + cholesterol-ester-4,7,10,13,16,19-doco[l] => DHA[l] + cholesterol[l]	Formation and hydrolysis of cholesterol esters	ENSG00000107798;ENSG00000170835
HMR_3582	H2O[l] + cholesterol-ester-11,14,17-eico[l] => (11Z,14Z,17Z)-eicosatrienoic acid[l] + cholesterol[l]	Formation and hydrolysis of cholesterol esters	ENSG00000107798;ENSG00000170835
HMR_3583	H2O[l] + cholesterol-ester-13,16,19-doco[l] => 13,16,19-docosatrienoic acid[l] + cholesterol[l]	Formation and hydrolysis of cholesterol esters	ENSG00000107798;ENSG00000170835
HMR_3584	H2O[l] + cholesterol-ester-10,13,16,19-docosa[l] => 10,13,16,19-docosatetraenoic acid[l] + cholesterol[l]	Formation and hydrolysis of cholesterol esters	ENSG00000107798;ENSG00000170835
HMR_3585	H2O[l] + cholesterol-ester-12,15,18,21-tetracosa[l] => 12,15,18,21-tetracosatetraenoic acid[l] + cholesterol[l]	Formation and hydrolysis of cholesterol esters	ENSG00000107798;ENSG00000170835
HMR_3586	H2O[l] + cholesterol-ester-lin[l] => cholesterol[l] + linoleate[l]	Formation and hydrolysis of cholesterol esters	ENSG00000107798;ENSG00000170835
HMR_3587	H2O[l] + cholesterol-ester-gamma-lin[l] => cholesterol[l] + gamma-linolenate[l]	Formation and hydrolysis of cholesterol esters	ENSG00000107798;ENSG00000170835
HMR_3588	H2O[l] + cholesterol-ester-dihomo-gamma[l] => cholesterol[l] + dihomo-gamma-linolenate[l]	Formation and hydrolysis of cholesterol esters	ENSG00000107798;ENSG00000170835
HMR_3589	H2O[l] + cholesterol-ester-arach[l] => arachidonate[l] + cholesterol[l]	Formation and hydrolysis of cholesterol esters	ENSG00000107798;ENSG00000170835
HMR_3590	H2O[l] + cholesterol-ester-7,10,13,16-docosa[l] => adrenic acid[l] + cholesterol[l]	Formation and hydrolysis of cholesterol esters	ENSG00000107798;ENSG00000170835
HMR_3591	H2O[l] + cholesterol-ester-9,12,15,18-tetraco[l] => (9Z,12Z,15Z,18Z)-TTA[l] + cholesterol[l]	Formation and hydrolysis of cholesterol esters	ENSG00000107798;ENSG00000170835
HMR_3592	H2O[l] + cholesterol-ester-6,9,12,15,18-tetraco[l] => (6Z,9Z,12Z,15Z,18Z)-TPA[l] + cholesterol[l]	Formation and hydrolysis of cholesterol esters	ENSG00000107798;ENSG00000170835
HMR_3593	H2O[l] + cholesterol-ester-4,7,10,13,16-docosa[l] => (4Z,7Z,10Z,13Z,16Z)-DPA[l] + cholesterol[l]	Formation and hydrolysis of cholesterol esters	ENSG00000107798;ENSG00000170835
HMR_3594	H2O[l] + cholesterol-ester-11,14-eicosa[l] => (11Z,14Z)-eicosadienoic acid[l] + cholesterol[l]	Formation and hydrolysis of cholesterol esters	ENSG00000107798;ENSG00000170835
HMR_3595	H2O[l] + cholesterol-ester-13,16-docosa[l] => (13Z,16Z)-docosadienoic acid[l] + cholesterol[l]	Formation and hydrolysis of cholesterol esters	ENSG00000107798;ENSG00000170835
HMR_3596	H2O[l] + cholesterol-ester-10,13,16-docosa[l] => 10,13,16-docosatriynoic acid[l] + cholesterol[l]	Formation and hydrolysis of cholesterol esters	ENSG00000107798;ENSG00000170835
HMR_3625	cholesterol[r] + lauroyl-CoA[r] => CoA[r] + cholesterol-ester-laur[r]	Formation and hydrolysis of cholesterol esters	ENSG00000057252;ENSG00000167780
HMR_3626	cholesterol[r] + tridecanoyl-CoA[r] => CoA[r] + cholesterol-ester-tridec[r]	Formation and hydrolysis of cholesterol esters	ENSG00000057252;ENSG00000167780
HMR_3627	cholesterol[r] + myristoyl-CoA[r] => CoA[r] + cholesterol-ester-myrist[r]	Formation and hydrolysis of cholesterol esters	ENSG00000057252;ENSG00000167780
HMR_3628	(9E)-tetradecenoyl-CoA[r] + cholesterol[r] => CoA[r] + cholesterol-ester-9-tetrade[r]	Formation and hydrolysis of cholesterol esters	ENSG00000057252;ENSG00000167780
HMR_3629	(7Z)-tetradecenoyl-CoA[r] + cholesterol[r] => CoA[r] + cholesterol-ester-7-tetrade[r]	Formation and hydrolysis of cholesterol esters	ENSG00000057252;ENSG00000167780
HMR_3630	5-tetradecenoyl-CoA[r] + cholesterol[r] => CoA[r] + cholesterol-ester-5-tetra[r]	Formation and hydrolysis of cholesterol esters	ENSG00000057252;ENSG00000167780
HMR_3631	cholesterol[r] + pentadecanoyl-CoA[r] => CoA[r] + cholesterol-ester-penta[r]	Formation and hydrolysis of cholesterol esters	ENSG00000057252;ENSG00000167780
HMR_3632	cholesterol[r] + palmitoyl-CoA[r] => CoA[r] + cholesterol-ester-palm[r]	Formation and hydrolysis of cholesterol esters	ENSG00000057252;ENSG00000167780
HMR_3633	7-hexadecenoyl-CoA[r] + cholesterol[r] => CoA[r] + cholesterol-ester-7-hexa[r]	Formation and hydrolysis of cholesterol esters	ENSG00000057252;ENSG00000167780
HMR_3634	cholesterol[r] + palmitoleoyl-CoA[r] => CoA[r] + cholesterol-ester-palmn[r]	Formation and hydrolysis of cholesterol esters	ENSG00000057252;ENSG00000167780
HMR_3635	cholesterol[r] + heptadecanoyl-CoA[r] => CoA[r] + cholesterol-ester-hepta[r]	Formation and hydrolysis of cholesterol esters	ENSG00000057252;ENSG00000167780
HMR_3636	(10Z)-heptadecenoyl-CoA[r] + cholesterol[r] => CoA[r] + cholesterol-ester-10-hepta[r]	Formation and hydrolysis of cholesterol esters	ENSG00000057252;ENSG00000167780
HMR_3637	9-heptadecenoyl-CoA[r] + cholesterol[r] => CoA[r] + cholesterol-ester-9-heptade[r]	Formation and hydrolysis of cholesterol esters	ENSG00000057252;ENSG00000167780
HMR_3638	cholesterol[r] + stearoyl-CoA[r] => CoA[r] + cholesterol-ester-stea[r]	Formation and hydrolysis of cholesterol esters	ENSG00000057252;ENSG00000167780
HMR_3639	(13Z)-octadecenoyl-CoA[r] + cholesterol[r] => CoA[r] + cholesterol-ester-13-octade[r]	Formation and hydrolysis of cholesterol esters	ENSG00000057252;ENSG00000167780
HMR_3640	cholesterol[r] + cis-vaccenoyl-CoA[r] => CoA[r] + cholesterol-ester-cis-vac[r]	Formation and hydrolysis of cholesterol esters	ENSG00000057252;ENSG00000167780
HMR_3641	cholesterol[r] + oleoyl-CoA[r] => CoA[r] + cholesterol-ester-ol[r]	Formation and hydrolysis of cholesterol esters	ENSG00000057252;ENSG00000167780
HMR_3642	(9E)-octadecenoyl-CoA[r] + cholesterol[r] => CoA[r] + cholesterol-ester-9-octa[r]	Formation and hydrolysis of cholesterol esters	ENSG00000057252;ENSG00000167780
HMR_3643	(7Z)-octadecenoyl-CoA[r] + cholesterol[r] => CoA[r] + cholesterol-ester-7-octade[r]	Formation and hydrolysis of cholesterol esters	ENSG00000057252;ENSG00000167780
HMR_3644	(6Z,9Z)-octadecadienoyl-CoA[r] + cholesterol[r] => CoA[r] + cholesterol-ester-6,9-octa[r]	Formation and hydrolysis of cholesterol esters	ENSG00000057252;ENSG00000167780
HMR_3645	cholesterol[r] + nonadecanoyl-CoA[r] => CoA[r] + cholesterol-ester-nanode[r]	Formation and hydrolysis of cholesterol esters	ENSG00000057252;ENSG00000167780
HMR_3646	cholesterol[r] + eicosanoyl-CoA[r] => CoA[r] + cholesterol-ester-eico[r]	Formation and hydrolysis of cholesterol esters	ENSG00000057252;ENSG00000167780
HMR_3647	(13Z)-eicosenoyl-CoA[r] + cholesterol[r] => CoA[r] + cholesterol-ester-13-eicose[r]	Formation and hydrolysis of cholesterol esters	ENSG00000057252;ENSG00000167780
HMR_3648	(11Z)-eicosenoyl-CoA[r] + cholesterol[r] => CoA[r] + cholesterol-ester-11-eico[r]	Formation and hydrolysis of cholesterol esters	ENSG00000057252;ENSG00000167780
HMR_3649	9-eicosenoyl-CoA[r] + cholesterol[r] => CoA[r] + cholesterol-ester-9-eicose[r]	Formation and hydrolysis of cholesterol esters	ENSG00000057252;ENSG00000167780
HMR_3650	(8Z,11Z)-eicosadienoyl-CoA[r] + cholesterol[r] => CoA[r] + cholesterol-ester-8,11-eico[r]	Formation and hydrolysis of cholesterol esters	ENSG00000057252;ENSG00000167780
HMR_3651	(5Z,8Z,11Z)-eicosatrienoyl-CoA[r] + cholesterol[r] => CoA[r] + cholesterol-ester-5,8,11-eico[r]	Formation and hydrolysis of cholesterol esters	ENSG00000057252;ENSG00000167780
HMR_3652	cholesterol[r] + heneicosanoyl-CoA[r] => CoA[r] + cholesterol-ester-heneico[r]	Formation and hydrolysis of cholesterol esters	ENSG00000057252;ENSG00000167780
HMR_3653	cholesterol[r] + docosanoyl-CoA[r] => CoA[r] + cholesterol-ester-docosa[r]	Formation and hydrolysis of cholesterol esters	ENSG00000057252;ENSG00000167780
HMR_3654	(13Z)-docosenoyl-CoA[r] + cholesterol[r] => CoA[r] + cholesterol-ester-13-docose[r]	Formation and hydrolysis of cholesterol esters	ENSG00000057252;ENSG00000167780
HMR_3655	(11Z)-docosenoyl-CoA[r] + cholesterol[r] => CoA[r] + cholesterol-ester-11-docose[r]	Formation and hydrolysis of cholesterol esters	ENSG00000057252;ENSG00000167780
HMR_3656	cholesterol[r] + tricosanoyl-CoA[r] => CoA[r] + cholesterol-ester-trico[r]	Formation and hydrolysis of cholesterol esters	ENSG00000057252;ENSG00000167780
HMR_3657	cholesterol[r] + tetracosanoyl-CoA[r] => CoA[r] + cholesterol-ester-tetraco[r]	Formation and hydrolysis of cholesterol esters	ENSG00000057252;ENSG00000167780
HMR_3658	(15Z)-tetracosenoyl-CoA[r] + cholesterol[r] => CoA[r] + cholesterol-ester-15-tetra[r]	Formation and hydrolysis of cholesterol esters	ENSG00000057252;ENSG00000167780
HMR_3659	cholesterol[r] + hexacosanoyl-CoA[r] => CoA[r] + cholesterol-ester-hexacosa[r]	Formation and hydrolysis of cholesterol esters	ENSG00000057252;ENSG00000167780
HMR_3660	cholesterol[r] + hexacosenoyl-CoA[r] => CoA[r] + cholesterol-ester-hexecose[r]	Formation and hydrolysis of cholesterol esters	ENSG00000057252;ENSG00000167780
HMR_3661	cholesterol[r] + linolenoyl-CoA[r] => CoA[r] + cholesterol-ester-linolen[r]	Formation and hydrolysis of cholesterol esters	ENSG00000057252;ENSG00000167780
HMR_3662	(6Z,9Z,12Z,15Z)-octadecatetraenoyl-CoA[r] + cholesterol[r] => CoA[r] + cholesterol-ester-6,9,12,15-octa[r]	Formation and hydrolysis of cholesterol esters	ENSG00000057252;ENSG00000167780
HMR_3663	(8Z,11Z,14Z,17Z)-eicosatetraenoyl-CoA[r] + cholesterol[r] => CoA[r] + cholesterol-ester-8,11,14,17-eico[r]	Formation and hydrolysis of cholesterol esters	ENSG00000057252;ENSG00000167780
HMR_3664	(5Z,8Z,11Z,14Z,17Z)-eicosapentaenoyl-CoA[r] + cholesterol[r] => CoA[r] + cholesterol-ester-5,8,11,14,17-eico[r]	Formation and hydrolysis of cholesterol esters	ENSG00000057252;ENSG00000167780
HMR_3665	(7Z,10Z,13Z,16Z,19Z)-docosapentaenoyl-CoA[r] + cholesterol[r] => CoA[r] + cholesterol-ester-7,10,13,16,19-docosa[r]	Formation and hydrolysis of cholesterol esters	ENSG00000057252;ENSG00000167780
HMR_3666	(9Z,12Z,15Z,18Z,21Z)-tetracosapentaenoyl-CoA[r] + cholesterol[r] => CoA[r] + cholesterol-ester-9,12,15,18,21-tetra[r]	Formation and hydrolysis of cholesterol esters	ENSG00000057252;ENSG00000167780
HMR_3667	(6Z,9Z,12Z,15Z,18Z,21Z)-tetracosahexaenoyl-CoA[r] + cholesterol[r] => CoA[r] + cholesterol-ester-6,9,12,15,18,21-tetra[r]	Formation and hydrolysis of cholesterol esters	ENSG00000057252;ENSG00000167780
HMR_3668	(4Z,7Z,10Z,13Z,16Z,19Z)-docosahexaenoyl-CoA[r] + cholesterol[r] => CoA[r] + cholesterol-ester-4,7,10,13,16,19-doco[r]	Formation and hydrolysis of cholesterol esters	ENSG00000057252;ENSG00000167780
HMR_3669	(11Z,14Z,17Z)-eicosatrienoyl-CoA[r] + cholesterol[r] => CoA[r] + cholesterol-ester-11,14,17-eico[r]	Formation and hydrolysis of cholesterol esters	ENSG00000057252;ENSG00000167780
HMR_3670	13,16,19-docosatrienoyl-CoA[r] + cholesterol[r] => CoA[r] + cholesterol-ester-13,16,19-doco[r]	Formation and hydrolysis of cholesterol esters	ENSG00000057252;ENSG00000167780
HMR_3671	10,13,16,19-docosatetraenoyl-CoA[r] + cholesterol[r] => CoA[r] + cholesterol-ester-10,13,16,19-docosa[r]	Formation and hydrolysis of cholesterol esters	ENSG00000057252;ENSG00000167780
HMR_3672	12,15,18,21-tetracosatetraenoyl-CoA[r] + cholesterol[r] => CoA[r] + cholesterol-ester-12,15,18,21-tetracosa[r]	Formation and hydrolysis of cholesterol esters	ENSG00000057252;ENSG00000167780
HMR_3673	cholesterol[r] + linoleoyl-CoA[r] => CoA[r] + cholesterol-ester-lin[r]	Formation and hydrolysis of cholesterol esters	ENSG00000057252;ENSG00000167780
HMR_3674	cholesterol[r] + gamma-linolenoyl-CoA[r] => CoA[r] + cholesterol-ester-gamma-lin[r]	Formation and hydrolysis of cholesterol esters	ENSG00000057252;ENSG00000167780
HMR_3675	cholesterol[r] + dihomo-gamma-linolenoyl-CoA[r] => CoA[r] + cholesterol-ester-dihomo-gamma[r]	Formation and hydrolysis of cholesterol esters	ENSG00000057252;ENSG00000167780
HMR_3676	arachidonyl-CoA[r] + cholesterol[r] => CoA[r] + cholesterol-ester-arach[r]	Formation and hydrolysis of cholesterol esters	ENSG00000057252;ENSG00000167780
HMR_3677	(7Z,10Z,13Z,16Z)-docosatetraenoyl-CoA[r] + cholesterol[r] => CoA[r] + cholesterol-ester-7,10,13,16-docosa[r]	Formation and hydrolysis of cholesterol esters	ENSG00000057252;ENSG00000167780
HMR_3678	(9Z,12Z,15Z,18Z)-tetracosatetraenoyl-CoA[r] + cholesterol[r] => CoA[r] + cholesterol-ester-9,12,15,18-tetraco[r]	Formation and hydrolysis of cholesterol esters	ENSG00000057252;ENSG00000167780
HMR_3679	(6Z,9Z,12Z,15Z,18Z)-tetracosapentaenoyl-CoA[r] + cholesterol[r] => CoA[r] + cholesterol-ester-6,9,12,15,18-tetraco[r]	Formation and hydrolysis of cholesterol esters	ENSG00000057252;ENSG00000167780
HMR_3680	(4Z,7Z,10Z,13Z,16Z)-docosapentaenoyl-CoA[r] + cholesterol[r] => CoA[r] + cholesterol-ester-4,7,10,13,16-docosa[r]	Formation and hydrolysis of cholesterol esters	ENSG00000057252;ENSG00000167780
HMR_3681	(11Z,14Z)-eicosadienoyl-CoA[r] + cholesterol[r] => CoA[r] + cholesterol-ester-11,14-eicosa[r]	Formation and hydrolysis of cholesterol esters	ENSG00000057252;ENSG00000167780
HMR_3682	(13Z,16Z)-docosadienoyl-CoA[r] + cholesterol[r] => CoA[r] + cholesterol-ester-13,16-docosa[r]	Formation and hydrolysis of cholesterol esters	ENSG00000057252;ENSG00000167780
HMR_3683	10,13,16-docosatrienoyl-CoA[r] + cholesterol[r] => CoA[r] + cholesterol-ester-10,13,16-docosa[r]	Formation and hydrolysis of cholesterol esters	ENSG00000057252;ENSG00000167780
HMR_3684	H2O[r] + cholesterol-ester-laur[r] => cholesterol[r] + lauric acid[r]	Formation and hydrolysis of cholesterol esters	ENSG00000107798;ENSG00000170835
HMR_3685	H2O[r] + cholesterol-ester-tridec[r] => cholesterol[r] + tridecylic acid[r]	Formation and hydrolysis of cholesterol esters	ENSG00000107798;ENSG00000170835
HMR_3686	H2O[r] + cholesterol-ester-myrist[r] => cholesterol[r] + myristic acid[r]	Formation and hydrolysis of cholesterol esters	ENSG00000107798;ENSG00000170835
HMR_3687	H2O[r] + cholesterol-ester-9-tetrade[r] => (9E)-tetradecenoic acid[r] + cholesterol[r]	Formation and hydrolysis of cholesterol esters	ENSG00000107798;ENSG00000170835
HMR_3688	H2O[r] + cholesterol-ester-7-tetrade[r] => (7Z)-tetradecenoic acid[r] + cholesterol[r]	Formation and hydrolysis of cholesterol esters	ENSG00000107798;ENSG00000170835
HMR_3689	H2O[r] + cholesterol-ester-5-tetra[r] => cholesterol[r] + physeteric acid[r]	Formation and hydrolysis of cholesterol esters	ENSG00000107798;ENSG00000170835
HMR_3690	H2O[r] + cholesterol-ester-penta[r] => cholesterol[r] + pentadecylic acid[r]	Formation and hydrolysis of cholesterol esters	ENSG00000107798;ENSG00000170835
HMR_3691	H2O[r] + cholesterol-ester-palm[r] => cholesterol[r] + palmitate[r]	Formation and hydrolysis of cholesterol esters	ENSG00000107798;ENSG00000170835
HMR_3692	H2O[r] + cholesterol-ester-7-hexa[r] => 7-palmitoleic acid[r] + cholesterol[r]	Formation and hydrolysis of cholesterol esters	ENSG00000107798;ENSG00000170835
HMR_3693	H2O[r] + cholesterol-ester-palmn[r] => cholesterol[r] + palmitolate[r]	Formation and hydrolysis of cholesterol esters	ENSG00000107798;ENSG00000170835
HMR_3694	H2O[r] + cholesterol-ester-hepta[r] => cholesterol[r] + margaric acid[r]	Formation and hydrolysis of cholesterol esters	ENSG00000107798;ENSG00000170835
HMR_3695	H2O[r] + cholesterol-ester-10-hepta[r] => (10Z)-heptadecenoic acid[r] + cholesterol[r]	Formation and hydrolysis of cholesterol esters	ENSG00000107798;ENSG00000170835
HMR_3696	H2O[r] + cholesterol-ester-9-heptade[r] => 9-heptadecylenic acid[r] + cholesterol[r]	Formation and hydrolysis of cholesterol esters	ENSG00000107798;ENSG00000170835
HMR_3697	H2O[r] + cholesterol-ester-stea[r] => cholesterol[r] + stearate[r]	Formation and hydrolysis of cholesterol esters	ENSG00000107798;ENSG00000170835
HMR_3698	H2O[r] + cholesterol-ester-13-octade[r] => (13Z)-octadecenoic acid[r] + cholesterol[r]	Formation and hydrolysis of cholesterol esters	ENSG00000107798;ENSG00000170835
HMR_3699	H2O[r] + cholesterol-ester-cis-vac[r] => cholesterol[r] + cis-vaccenic acid[r]	Formation and hydrolysis of cholesterol esters	ENSG00000107798;ENSG00000170835
HMR_3700	H2O[r] + cholesterol-ester-ol[r] => cholesterol[r] + oleate[r]	Formation and hydrolysis of cholesterol esters	ENSG00000107798;ENSG00000170835
HMR_3701	H2O[r] + cholesterol-ester-9-octa[r] => cholesterol[r] + elaidate[r]	Formation and hydrolysis of cholesterol esters	ENSG00000107798;ENSG00000170835
HMR_3703	H2O[r] + cholesterol-ester-6,9-octa[r] => (6Z,9Z)-octadecadienoic acid[r] + cholesterol[r]	Formation and hydrolysis of cholesterol esters	ENSG00000107798;ENSG00000170835
HMR_3704	H2O[r] + cholesterol-ester-nanode[r] => cholesterol[r] + nonadecylic acid[r]	Formation and hydrolysis of cholesterol esters	ENSG00000107798;ENSG00000170835
HMR_3705	H2O[r] + cholesterol-ester-eico[r] => cholesterol[r] + eicosanoate[r]	Formation and hydrolysis of cholesterol esters	ENSG00000107798;ENSG00000170835
HMR_3706	H2O[r] + cholesterol-ester-13-eicose[r] => (13Z)-eicosenoic acid[r] + cholesterol[r]	Formation and hydrolysis of cholesterol esters	ENSG00000107798;ENSG00000170835
HMR_3707	H2O[r] + cholesterol-ester-11-eico[r] => cholesterol[r] + cis-gondoic acid[r]	Formation and hydrolysis of cholesterol esters	ENSG00000107798;ENSG00000170835
HMR_3708	H2O[r] + cholesterol-ester-9-eicose[r] => 9-eicosenoic acid[r] + cholesterol[r]	Formation and hydrolysis of cholesterol esters	ENSG00000107798;ENSG00000170835
HMR_3709	H2O[r] + cholesterol-ester-8,11-eico[r] => 8,11-eicosadienoic acid[r] + cholesterol[r]	Formation and hydrolysis of cholesterol esters	ENSG00000107798;ENSG00000170835
HMR_3710	H2O[r] + cholesterol-ester-5,8,11-eico[r] => cholesterol[r] + mead acid[r]	Formation and hydrolysis of cholesterol esters	ENSG00000107798;ENSG00000170835
HMR_3711	H2O[r] + cholesterol-ester-heneico[r] => cholesterol[r] + henicosanoic acid[r]	Formation and hydrolysis of cholesterol esters	ENSG00000107798;ENSG00000170835
HMR_3712	H2O[r] + cholesterol-ester-docosa[r] => behenic acid[r] + cholesterol[r]	Formation and hydrolysis of cholesterol esters	ENSG00000107798;ENSG00000170835
HMR_3713	H2O[r] + cholesterol-ester-13-docose[r] => cholesterol[r] + cis-erucic acid[r]	Formation and hydrolysis of cholesterol esters	ENSG00000107798;ENSG00000170835
HMR_3714	H2O[r] + cholesterol-ester-11-docose[r] => cholesterol[r] + cis-cetoleic acid[r]	Formation and hydrolysis of cholesterol esters	ENSG00000107798;ENSG00000170835
HMR_3715	H2O[r] + cholesterol-ester-trico[r] => cholesterol[r] + tricosanoic acid[r]	Formation and hydrolysis of cholesterol esters	ENSG00000107798;ENSG00000170835
HMR_3716	H2O[r] + cholesterol-ester-tetraco[r] => cholesterol[r] + lignocerate[r]	Formation and hydrolysis of cholesterol esters	ENSG00000107798;ENSG00000170835
HMR_3717	H2O[r] + cholesterol-ester-15-tetra[r] => cholesterol[r] + nervonic acid[r]	Formation and hydrolysis of cholesterol esters	ENSG00000107798;ENSG00000170835
HMR_3718	H2O[r] + cholesterol-ester-hexacosa[r] => cerotic acid[r] + cholesterol[r]	Formation and hydrolysis of cholesterol esters	ENSG00000107798;ENSG00000170835
HMR_3719	H2O[r] + cholesterol-ester-hexecose[r] => cholesterol[r] + ximenic acid[r]	Formation and hydrolysis of cholesterol esters	ENSG00000107798;ENSG00000170835
HMR_3720	H2O[r] + cholesterol-ester-linolen[r] => cholesterol[r] + linolenate[r]	Formation and hydrolysis of cholesterol esters	ENSG00000107798;ENSG00000170835
HMR_3721	H2O[r] + cholesterol-ester-6,9,12,15-octa[r] => cholesterol[r] + stearidonic acid[r]	Formation and hydrolysis of cholesterol esters	ENSG00000107798;ENSG00000170835
HMR_3722	H2O[r] + cholesterol-ester-8,11,14,17-eico[r] => cholesterol[r] + omega-3-arachidonic acid[r]	Formation and hydrolysis of cholesterol esters	ENSG00000107798;ENSG00000170835
HMR_3723	H2O[r] + cholesterol-ester-5,8,11,14,17-eico[r] => EPA[r] + cholesterol[r]	Formation and hydrolysis of cholesterol esters	ENSG00000107798;ENSG00000170835
HMR_3724	H2O[r] + cholesterol-ester-7,10,13,16,19-docosa[r] => DPA[r] + cholesterol[r]	Formation and hydrolysis of cholesterol esters	ENSG00000107798;ENSG00000170835
HMR_3725	H2O[r] + cholesterol-ester-9,12,15,18,21-tetra[r] => (9Z,12Z,15Z,18Z,21Z)-TPA[r] + cholesterol[r]	Formation and hydrolysis of cholesterol esters	ENSG00000107798;ENSG00000170835
HMR_3726	H2O[r] + cholesterol-ester-6,9,12,15,18,21-tetra[r] => (6Z,9Z,12Z,15Z,18Z,21Z)-THA[r] + cholesterol[r]	Formation and hydrolysis of cholesterol esters	ENSG00000107798;ENSG00000170835
HMR_3727	H2O[r] + cholesterol-ester-4,7,10,13,16,19-doco[r] => DHA[r] + cholesterol[r]	Formation and hydrolysis of cholesterol esters	ENSG00000107798;ENSG00000170835
HMR_3728	H2O[r] + cholesterol-ester-11,14,17-eico[r] => (11Z,14Z,17Z)-eicosatrienoic acid[r] + cholesterol[r]	Formation and hydrolysis of cholesterol esters	ENSG00000107798;ENSG00000170835
HMR_3729	H2O[r] + cholesterol-ester-13,16,19-doco[r] => 13,16,19-docosatrienoic acid[r] + cholesterol[r]	Formation and hydrolysis of cholesterol esters	ENSG00000107798;ENSG00000170835
HMR_3732	H2O[r] + cholesterol-ester-lin[r] => cholesterol[r] + linoleate[r]	Formation and hydrolysis of cholesterol esters	ENSG00000107798;ENSG00000170835
HMR_3733	H2O[r] + cholesterol-ester-gamma-lin[r] => cholesterol[r] + gamma-linolenate[r]	Formation and hydrolysis of cholesterol esters	ENSG00000107798;ENSG00000170835
HMR_3734	H2O[r] + cholesterol-ester-dihomo-gamma[r] => cholesterol[r] + dihomo-gamma-linolenate[r]	Formation and hydrolysis of cholesterol esters	ENSG00000107798;ENSG00000170835
HMR_3735	H2O[r] + cholesterol-ester-arach[r] => arachidonate[r] + cholesterol[r]	Formation and hydrolysis of cholesterol esters	ENSG00000107798;ENSG00000170835
HMR_3736	H2O[r] + cholesterol-ester-7,10,13,16-docosa[r] => adrenic acid[r] + cholesterol[r]	Formation and hydrolysis of cholesterol esters	ENSG00000107798;ENSG00000170835
HMR_3737	H2O[r] + cholesterol-ester-9,12,15,18-tetraco[r] => (9Z,12Z,15Z,18Z)-TTA[r] + cholesterol[r]	Formation and hydrolysis of cholesterol esters	ENSG00000107798;ENSG00000170835
HMR_3738	H2O[r] + cholesterol-ester-6,9,12,15,18-tetraco[r] => (6Z,9Z,12Z,15Z,18Z)-TPA[r] + cholesterol[r]	Formation and hydrolysis of cholesterol esters	ENSG00000107798;ENSG00000170835
HMR_3739	H2O[r] + cholesterol-ester-4,7,10,13,16-docosa[r] => (4Z,7Z,10Z,13Z,16Z)-DPA[r] + cholesterol[r]	Formation and hydrolysis of cholesterol esters	ENSG00000107798;ENSG00000170835
HMR_3740	H2O[r] + cholesterol-ester-11,14-eicosa[r] => (11Z,14Z)-eicosadienoic acid[r] + cholesterol[r]	Formation and hydrolysis of cholesterol esters	ENSG00000107798;ENSG00000170835
HMR_3741	H2O[r] + cholesterol-ester-13,16-docosa[r] => (13Z,16Z)-docosadienoic acid[r] + cholesterol[r]	Formation and hydrolysis of cholesterol esters	ENSG00000107798;ENSG00000170835
HMR_0735	PC-LD pool[g] + ceramide pool[g] => 1,2-diacylglycerol-LD-TAG pool[g] + SM pool[g]	Sphingolipid metabolism	ENSG00000164023;ENSG00000198964
HMR_0736	PC-LD pool[c] + ceramide pool[c] => 1,2-diacylglycerol-LD-TAG pool[c] + SM pool[c]	Sphingolipid metabolism	ENSG00000164023;ENSG00000198964
HMR_0738	palmitoyl-CoA[c] + serine[c] => 3-dehydrosphinganine[c] + CO2[c] + CoA[c]	Sphingolipid metabolism	ENSG00000090054;ENSG00000100596;ENSG00000172296
HMR_0741	3-dehydrosphinganine[c] + H+[c] + NADPH[c] => NADP+[c] + sphinganine[c]	Sphingolipid metabolism	ENSG00000119537
HMR_0744	ATP[c] + sphinganine[c] => ADP[c] + sphinganine-1-phosphate[c]	Sphingolipid metabolism	ENSG00000063176;ENSG00000105516;ENSG00000176170
HMR_0746	H2O[c] + sphinganine-1-phosphate[c] => Pi[c] + sphinganine[c]	Sphingolipid metabolism	ENSG00000067113;ENSG00000101577;ENSG00000134324;ENSG00000132793;ENSG00000141934;ENSG00000162407
HMR_0748	ethanolamine-phosphate[c] + hexadecanal[c] => sphinganine-1-phosphate[c]	Sphingolipid metabolism	ENSG00000166224
HMR_0753	H2O[c] + dihydroceramide pool[c] <=> fatty acid-LD-SM pool[c] + sphinganine[c]	Sphingolipid metabolism	ENSG00000072444;ENSG00000078124;ENSG00000104763;ENSG00000167769;ENSG00000177076;ENSG00000188611
HMR_0754	H+[c] + NADPH[c] + O2[c] + dihydroceramide pool[c] => 2 H2O[c] + NADP+[c] + ceramide pool[c]	Sphingolipid metabolism	ENSG00000143753;ENSG00000168350
HMR_0758	CoA[c] + ceramide pool[c] => acyl-CoA-LD-SM pool[c] + sphingosine[c]	Sphingolipid metabolism	ENSG00000090661;ENSG00000139624;ENSG00000143418;ENSG00000154227;ENSG00000172292;ENSG00000223802
HMR_0761	UDP-glucose[c] + ceramide pool[c] => UDP[c] + glucosylceramide pool[c]	Sphingolipid metabolism	ENSG00000148154
HMR_0762	H2O[c] + glucosylceramide pool[c] => ceramide pool[c] + glucose[c]	Sphingolipid metabolism	ENSG00000070610;ENSG00000177628;ENSG00000249948
HMR_0765	UDP-galactose[r] + glucosylceramide pool[r] => LacCer pool[r] + UDP[r]	Sphingolipid metabolism	ENSG00000016864;ENSG00000027847;ENSG00000060642;ENSG00000069943;ENSG00000085998;ENSG00000086062;ENSG00000102595;ENSG00000106648;ENSG00000109586;ENSG00000117411;ENSG00000118017;ENSG00000118276;ENSG00000119227;ENSG00000120820;ENSG00000121578;ENSG00000124091;ENSG00000134910;ENSG00000136731;ENSG00000139044;ENSG00000143315;ENSG00000147162;ENSG00000148288;ENSG00000156966;ENSG00000158470;ENSG00000158850…
HMR_0766	galactose[s] + glucosylceramide pool[s] => H2O[s] + LacCer pool[s]	Sphingolipid metabolism	ENSG00000115850;ENSG00000163521;ENSG00000170266
HMR_0773	ATP[c] + sphingosine[c] => ADP[c] + sphingosine-1-phosphate[c]	Sphingolipid metabolism	ENSG00000063176;ENSG00000105516;ENSG00000176170
HMR_0775	H2O[c] + sphingosine-1-phosphate[c] => Pi[c] + sphingosine[c]	Sphingolipid metabolism	ENSG00000067113;ENSG00000101577;ENSG00000134324;ENSG00000132793;ENSG00000141934;ENSG00000162407
HMR_0779	sphingosine-1-phosphate[c] => ethanolamine-phosphate[c] + hexadecenal[c]	Sphingolipid metabolism	ENSG00000166224
HMR_0781	H+[c] + NADPH[c] + hexadecenal[c] => NADP+[c] + hexadecanal[c]	Sphingolipid metabolism
HMR_0783	H2O[s] + sphingosine-1-phosphate[s] => Pi[s] + sphingosine[s]	Sphingolipid metabolism	ENSG00000067113
HMR_0795	H2O[c] + SM pool[c] => ceramide pool[c] + phosphocholine[c]	Sphingolipid metabolism	ENSG00000103056;ENSG00000135587;ENSG00000136699;ENSG00000166311;ENSG00000182156
HMR_8148	LacCer pool[g] + UDP-galactose[g] => UDP[g] + globotriaosylceramide[g]	Sphingolipid metabolism	ENSG00000128274
HMR_8149	UDP-N-acetyl-D-galactosamine[g] + globotriaosylceramide[g] => UDP[g] + globoside[g]	Sphingolipid metabolism	ENSG00000169255
HMR_8168	CMP-N-acetylneuraminate[g] + GM1b[g] => CMP[g] + GD1alpha[g]	Sphingolipid metabolism	ENSG00000117069;ENSG00000136840;ENSG00000160408;ENSG00000184005
HMR_8169	CMP-N-acetylneuraminate[g] + GD1alpha[g] => CMP[g] + GT1aalpha[g]	Sphingolipid metabolism	ENSG00000070731
HMR_8170	CMP-N-acetylneuraminate[g] + GT1aalpha[g] => CMP[g] + GQ1balpha[g]	Sphingolipid metabolism	ENSG00000070731
HMR_8175	CMP-N-acetylneuraminate[g] + GD1a[g] => CMP[g] + GT1aalpha[g]	Sphingolipid metabolism	ENSG00000160408
HMR_8176	CMP-N-acetylneuraminate[g] + GT1c[g] => CMP[g] + GQ1c[g]	Sphingolipid metabolism	ENSG00000070731
HMR_8177	CMP-N-acetylneuraminate[g] + GQ1c[g] => CMP[g] + GP1c[g]	Sphingolipid metabolism	ENSG00000070731
HMR_8178	CMP-N-acetylneuraminate[g] + GT1b[g] => CMP[g] + GQ1balpha[g]	Sphingolipid metabolism	ENSG00000160408
HMR_8179	CMP-N-acetylneuraminate[g] + GM3[g] => CMP[g] + GD3[g]	Sphingolipid metabolism	ENSG00000111728
HMR_8180	CMP-N-acetylneuraminate[g] + GD3[g] => CMP[g] + GT3[g]	Sphingolipid metabolism	ENSG00000101638
HMR_8181	CMP-N-acetylneuraminate[g] + GT1b[g] => CMP[g] + GQ1b[g]	Sphingolipid metabolism	ENSG00000101638
HMR_8182	CMP-N-acetylneuraminate[g] + GD1a[g] => CMP[g] + GT1a[g]	Sphingolipid metabolism	ENSG00000101638
HMR_8183	CMP-N-acetylneuraminate[g] + GQ1c[g] => CMP[g] + GP1calpha[g]	Sphingolipid metabolism	ENSG00000101638
HMR_8184	CMP-N-acetylneuraminate[g] + LacCer pool[g] => CMP[g] + GM3[g]	Sphingolipid metabolism	ENSG00000115525
HMR_8185	GM2[g] + UDP-galactose[g] => GM1[g] + UDP[g]	Sphingolipid metabolism	ENSG00000206285;ENSG00000235863
HMR_8186	GD2[g] + UDP-galactose[g] => GD1b[g] + UDP[g]	Sphingolipid metabolism	ENSG00000206285;ENSG00000235863
HMR_8187	GT2[g] + UDP-galactose[g] => GT1c[g] + UDP[g]	Sphingolipid metabolism	ENSG00000206285;ENSG00000235863
HMR_8188	CMP-N-acetylneuraminate[g] + GM1[g] => CMP[g] + GD1a[g]	Sphingolipid metabolism	ENSG00000008513;ENSG00000110080;ENSG00000157350
HMR_8189	CMP-N-acetylneuraminate[g] + GD1b[g] => CMP[g] + GT1b[g]	Sphingolipid metabolism	ENSG00000008513;ENSG00000110080;ENSG00000157350
HMR_8190	GM3[g] + UDP-N-acetyl-D-galactosamine[g] => GM2[g] + UDP[g]	Sphingolipid metabolism	ENSG00000135454
HMR_8191	GD3[g] + UDP-N-acetyl-D-galactosamine[g] => GD2[g] + UDP[g]	Sphingolipid metabolism	ENSG00000135454
HMR_8192	GT3[g] + UDP-N-acetyl-D-galactosamine[g] => GT2[g] + UDP[g]	Sphingolipid metabolism	ENSG00000135454
HMR_0786	H2O[l] + LacCer pool[l] => galactose[l] + glucosylceramide pool[l]	Sphingolipid metabolism	ENSG00000170266
HMR_8206	D-galactosyl-N-acylsphingosine[g] + PAPS[g] => PAP[g] + sulfatide galactocerebroside[g]	Sphingolipid metabolism	ENSG00000128242
HMR_8209	H2O[l] + sulfatide galactocerebroside[l] => D-galactosyl-N-acylsphingosine[l] + sulfate[l]	Sphingolipid metabolism	ENSG00000100299
HMR_8218	acyl-CoA-LD-TG2 pool[c] + sphinganine[c] => CoA[c] + dihydroceramide pool[c]	Sphingolipid metabolism
HMR_8219	NADP+[c] + dihydroceramide pool[c] => H+[c] + NADPH[c] + ceramide pool[c]	Sphingolipid metabolism	ENSG00000143753
HMR_8220	FAD[c] + dihydroceramide pool[c] => FADH2[c] + ceramide pool[c]	Sphingolipid metabolism	ENSG00000143753
HMR_8224	GD3[c] + acetyl-CoA[c] => 9-O-acetylated-GD3[c] + CoA[c]	Sphingolipid metabolism	ENSG00000169359
HMR_8226	GD3[g] + acetyl-CoA[g] => 9-O-acetylated-GD3[g] + CoA[g]	Sphingolipid metabolism	ENSG00000169359
HMR_8227	GT3[c] + acetyl-CoA[c] => 9-O-acetylated-GT3[c] + CoA[c]	Sphingolipid metabolism	ENSG00000169359
HMR_8228	GT3[g] + acetyl-CoA[g] => 9-O-acetylated-GT3[g] + CoA[g]	Sphingolipid metabolism	ENSG00000169359
HMR_8233	H2O[r] + sphinganine-1-phosphate[r] => Pi[r] + sphinganine[r]	Sphingolipid metabolism	ENSG00000126821
HMR_8235	H2O[r] + sphingosine-1-phosphate[r] => Pi[r] + sphingosine[r]	Sphingolipid metabolism	ENSG00000126821
HMR_8242	H2O[g] + SM pool[g] => ceramide pool[g] + phosphocholine[g]	Sphingolipid metabolism	ENSG00000103056
HMR_8245	H2O[c] + SM pool[c] => fatty acid-LD-TG1 pool[c] + sphingosylphosphorylcholine[c]	Sphingolipid metabolism
HMR_8248	UDP-glucose[r] + ceramide pool[r] => UDP[r] + glucosylceramide pool[r]	Sphingolipid metabolism	ENSG00000148154
HMR_0458	NADP+[m] + glycerol[m] => H+[m] + NADPH[m] + glyceraldehyde[m]	Glycerolipid metabolism	ENSG00000085662;ENSG00000117448;ENSG00000172955;ENSG00000187758;ENSG00000196344;ENSG00000196616;ENSG00000197894;ENSG00000198074;ENSG00000198099;ENSG00000248144
HMR_0459	H2O[m] + NAD+[m] + glyceraldehyde[m] => H+[m] + NADH[m] + glycerate[m]	Glycerolipid metabolism	ENSG00000072210;ENSG00000111275;ENSG00000137124;ENSG00000143149;ENSG00000164904
HMR_0486	lauroyl-CoA[c] + sn-glycerol-3-phosphate[c] => 1-acylglycerol-3P-laur[c] + CoA[c]	Glycerolipid metabolism	ENSG00000119927;ENSG00000138678;ENSG00000158669;ENSG00000186281
HMR_0487	sn-glycerol-3-phosphate[c] + tridecanoyl-CoA[c] => 1-acylglycerol-3P-tridec[c] + CoA[c]	Glycerolipid metabolism	ENSG00000119927;ENSG00000138678;ENSG00000158669;ENSG00000186281
HMR_0488	myristoyl-CoA[c] + sn-glycerol-3-phosphate[c] => 1-acylglycerol-3P-myrist[c] + CoA[c]	Glycerolipid metabolism	ENSG00000119927;ENSG00000138678;ENSG00000158669;ENSG00000186281
HMR_0489	(9E)-tetradecenoyl-CoA[c] + sn-glycerol-3-phosphate[c] => 1-acylglycerol-3P-9-tetrade[c] + CoA[c]	Glycerolipid metabolism	ENSG00000119927;ENSG00000138678;ENSG00000158669;ENSG00000186281
HMR_0490	(7Z)-tetradecenoyl-CoA[c] + sn-glycerol-3-phosphate[c] => 1-acylglycerol-3P-7-tetrade[c] + CoA[c]	Glycerolipid metabolism	ENSG00000119927;ENSG00000138678;ENSG00000158669;ENSG00000186281
HMR_0491	5-tetradecenoyl-CoA[c] + sn-glycerol-3-phosphate[c] => 1-acylglycerol-3P-5-tetrade[c] + CoA[c]	Glycerolipid metabolism	ENSG00000119927;ENSG00000138678;ENSG00000158669;ENSG00000186281
HMR_0492	pentadecanoyl-CoA[c] + sn-glycerol-3-phosphate[c] => 1-acylglycerol-3P-pentade[c] + CoA[c]	Glycerolipid metabolism	ENSG00000119927;ENSG00000138678;ENSG00000158669;ENSG00000186281
HMR_0493	palmitoyl-CoA[c] + sn-glycerol-3-phosphate[c] => 1-acylglycerol-3P-palm[c] + CoA[c]	Glycerolipid metabolism	ENSG00000119927;ENSG00000138678;ENSG00000158669;ENSG00000186281
HMR_0494	palmitoleoyl-CoA[c] + sn-glycerol-3-phosphate[c] => 1-acylglycerol-3P-palmn[c] + CoA[c]	Glycerolipid metabolism	ENSG00000119927;ENSG00000138678;ENSG00000158669;ENSG00000186281
HMR_0495	7-hexadecenoyl-CoA[c] + sn-glycerol-3-phosphate[c] => 1-acylglycerol-3P-7-hexade[c] + CoA[c]	Glycerolipid metabolism	ENSG00000119927;ENSG00000138678;ENSG00000158669;ENSG00000186281
HMR_0496	heptadecanoyl-CoA[c] + sn-glycerol-3-phosphate[c] => 1-acylglycerol-3P-heptade[c] + CoA[c]	Glycerolipid metabolism	ENSG00000119927;ENSG00000138678;ENSG00000158669;ENSG00000186281
HMR_0497	(10Z)-heptadecenoyl-CoA[c] + sn-glycerol-3-phosphate[c] => 1-acylglycerol-3P-10-heptade[c] + CoA[c]	Glycerolipid metabolism	ENSG00000119927;ENSG00000138678;ENSG00000158669;ENSG00000186281
HMR_0498	9-heptadecenoyl-CoA[c] + sn-glycerol-3-phosphate[c] => 1-acylglycerol-3P-9-heptade[c] + CoA[c]	Glycerolipid metabolism	ENSG00000119927;ENSG00000138678;ENSG00000158669;ENSG00000186281
HMR_0499	sn-glycerol-3-phosphate[c] + stearoyl-CoA[c] => 1-acylglycerol-3P-stea[c] + CoA[c]	Glycerolipid metabolism	ENSG00000119927;ENSG00000138678;ENSG00000158669;ENSG00000186281
HMR_0500	(13Z)-octadecenoyl-CoA[c] + sn-glycerol-3-phosphate[c] => 1-acylglycerol-3P-13-octade[c] + CoA[c]	Glycerolipid metabolism	ENSG00000119927;ENSG00000138678;ENSG00000158669;ENSG00000186281
HMR_0501	cis-vaccenoyl-CoA[c] + sn-glycerol-3-phosphate[c] => 1-acylglycerol-3P-cis-vac[c] + CoA[c]	Glycerolipid metabolism	ENSG00000119927;ENSG00000138678;ENSG00000158669;ENSG00000186281
HMR_0502	oleoyl-CoA[c] + sn-glycerol-3-phosphate[c] => 1-acylglycerol-3P-ol[c] + CoA[c]	Glycerolipid metabolism	ENSG00000119927;ENSG00000138678;ENSG00000158669;ENSG00000186281
HMR_0503	(9E)-octadecenoyl-CoA[c] + sn-glycerol-3-phosphate[c] => 1-acylglycerol-3P-9-octade[c] + CoA[c]	Glycerolipid metabolism	ENSG00000119927;ENSG00000138678;ENSG00000158669;ENSG00000186281
HMR_0504	(7Z)-octadecenoyl-CoA[c] + sn-glycerol-3-phosphate[c] => 1-acylglycerol-3P-7-octade[c] + CoA[c]	Glycerolipid metabolism	ENSG00000119927;ENSG00000138678;ENSG00000158669;ENSG00000186281
HMR_0505	(6Z,9Z)-octadecadienoyl-CoA[c] + sn-glycerol-3-phosphate[c] => 1-acylglycerol-3P-6,9-octa[c] + CoA[c]	Glycerolipid metabolism	ENSG00000119927;ENSG00000138678;ENSG00000158669;ENSG00000186281
HMR_0506	nonadecanoyl-CoA[c] + sn-glycerol-3-phosphate[c] => 1-acylglycerol-3P-nanode[c] + CoA[c]	Glycerolipid metabolism	ENSG00000119927;ENSG00000138678;ENSG00000158669;ENSG00000186281
HMR_0507	eicosanoyl-CoA[c] + sn-glycerol-3-phosphate[c] => 1-acylglycerol-3P-eico[c] + CoA[c]	Glycerolipid metabolism	ENSG00000119927;ENSG00000138678;ENSG00000158669;ENSG00000186281
HMR_0508	(13Z)-eicosenoyl-CoA[c] + sn-glycerol-3-phosphate[c] => 1-acylglycerol-3P-13-eicose[c] + CoA[c]	Glycerolipid metabolism	ENSG00000119927;ENSG00000138678;ENSG00000158669;ENSG00000186281
HMR_0509	(11Z)-eicosenoyl-CoA[c] + sn-glycerol-3-phosphate[c] => 1-acylglycerol-3P-11-eico[c] + CoA[c]	Glycerolipid metabolism	ENSG00000119927;ENSG00000138678;ENSG00000158669;ENSG00000186281
HMR_0510	9-eicosenoyl-CoA[c] + sn-glycerol-3-phosphate[c] => 1-acylglycerol-3P-9-eicose[c] + CoA[c]	Glycerolipid metabolism	ENSG00000119927;ENSG00000138678;ENSG00000158669;ENSG00000186281
HMR_0511	(8Z,11Z)-eicosadienoyl-CoA[c] + sn-glycerol-3-phosphate[c] => 1-acylglycerol-3P-8,11-eico[c] + CoA[c]	Glycerolipid metabolism	ENSG00000119927;ENSG00000138678;ENSG00000158669;ENSG00000186281
HMR_0512	(5Z,8Z,11Z)-eicosatrienoyl-CoA[c] + sn-glycerol-3-phosphate[c] => 1-acylglycerol-3P-5,8,11-eico[c] + CoA[c]	Glycerolipid metabolism	ENSG00000119927;ENSG00000138678;ENSG00000158669;ENSG00000186281
HMR_0513	heneicosanoyl-CoA[c] + sn-glycerol-3-phosphate[c] => 1-acylglycerol-3P-heneico[c] + CoA[c]	Glycerolipid metabolism	ENSG00000119927;ENSG00000138678;ENSG00000158669;ENSG00000186281
HMR_0514	docosanoyl-CoA[c] + sn-glycerol-3-phosphate[c] => 1-acylglycerol-3P-docosa[c] + CoA[c]	Glycerolipid metabolism	ENSG00000119927;ENSG00000138678;ENSG00000158669;ENSG00000186281
HMR_0515	(13Z)-docosenoyl-CoA[c] + sn-glycerol-3-phosphate[c] => 1-acylglycerol-3P-13-docose[c] + CoA[c]	Glycerolipid metabolism	ENSG00000119927;ENSG00000138678;ENSG00000158669;ENSG00000186281
HMR_0516	(11Z)-docosenoyl-CoA[c] + sn-glycerol-3-phosphate[c] => 1-acylglycerol-3P-11-docose[c] + CoA[c]	Glycerolipid metabolism	ENSG00000119927;ENSG00000138678;ENSG00000158669;ENSG00000186281
HMR_0517	sn-glycerol-3-phosphate[c] + tricosanoyl-CoA[c] => 1-acylglycerol-3P-trico[c] + CoA[c]	Glycerolipid metabolism	ENSG00000119927;ENSG00000138678;ENSG00000158669;ENSG00000186281
HMR_0518	sn-glycerol-3-phosphate[c] + tetracosanoyl-CoA[c] => 1-acylglycerol-3P-tetraco[c] + CoA[c]	Glycerolipid metabolism	ENSG00000119927;ENSG00000138678;ENSG00000158669;ENSG00000186281
HMR_0519	(15Z)-tetracosenoyl-CoA[c] + sn-glycerol-3-phosphate[c] => 1-acylglycerol-3P-15-tetra[c] + CoA[c]	Glycerolipid metabolism	ENSG00000119927;ENSG00000138678;ENSG00000158669;ENSG00000186281
HMR_0520	hexacosanoyl-CoA[c] + sn-glycerol-3-phosphate[c] => 1-acylglycerol-3P-hexacosa[c] + CoA[c]	Glycerolipid metabolism	ENSG00000119927;ENSG00000138678;ENSG00000158669;ENSG00000186281
HMR_0521	hexacosenoyl-CoA[c] + sn-glycerol-3-phosphate[c] => 1-acylglycerol-3P-hexecose[c] + CoA[c]	Glycerolipid metabolism	ENSG00000119927;ENSG00000138678;ENSG00000158669;ENSG00000186281
HMR_0522	linolenoyl-CoA[c] + sn-glycerol-3-phosphate[c] => 1-acylglycerol-3P-linolen[c] + CoA[c]	Glycerolipid metabolism	ENSG00000119927;ENSG00000138678;ENSG00000158669;ENSG00000186281
HMR_0523	(6Z,9Z,12Z,15Z)-octadecatetraenoyl-CoA[c] + sn-glycerol-3-phosphate[c] => 1-acylglycerol-3P-6,9,12,15-octa[c] + CoA[c]	Glycerolipid metabolism	ENSG00000119927;ENSG00000138678;ENSG00000158669;ENSG00000186281
HMR_0524	(8Z,11Z,14Z,17Z)-eicosatetraenoyl-CoA[c] + sn-glycerol-3-phosphate[c] => 1-acylglycerol-3P-8,11,14,17-eico[c] + CoA[c]	Glycerolipid metabolism	ENSG00000119927;ENSG00000138678;ENSG00000158669;ENSG00000186281
HMR_0525	(5Z,8Z,11Z,14Z,17Z)-eicosapentaenoyl-CoA[c] + sn-glycerol-3-phosphate[c] => 1-acylglycerol-3P-5,8,11,14,17-eico[c] + CoA[c]	Glycerolipid metabolism	ENSG00000119927;ENSG00000138678;ENSG00000158669;ENSG00000186281
HMR_0526	(7Z,10Z,13Z,16Z,19Z)-docosapentaenoyl-CoA[c] + sn-glycerol-3-phosphate[c] => 1-acylglycerol-3P-7,10,13,16,19-docosa[c] + CoA[c]	Glycerolipid metabolism	ENSG00000119927;ENSG00000138678;ENSG00000158669;ENSG00000186281
HMR_0527	(9Z,12Z,15Z,18Z,21Z)-tetracosapentaenoyl-CoA[c] + sn-glycerol-3-phosphate[c] => 1-acylglycerol-3P-9,12,15,18,21-tetra[c] + CoA[c]	Glycerolipid metabolism	ENSG00000119927;ENSG00000138678;ENSG00000158669;ENSG00000186281
HMR_0528	(6Z,9Z,12Z,15Z,18Z,21Z)-tetracosahexaenoyl-CoA[c] + sn-glycerol-3-phosphate[c] => 1-acylglycerol-3P-6,9,12,15,18,21-tetra[c] + CoA[c]	Glycerolipid metabolism	ENSG00000119927;ENSG00000138678;ENSG00000158669;ENSG00000186281
HMR_0529	(4Z,7Z,10Z,13Z,16Z,19Z)-docosahexaenoyl-CoA[c] + sn-glycerol-3-phosphate[c] => 1-acylglycerol-3P-4,7,10,13,16,19-doco[c] + CoA[c]	Glycerolipid metabolism	ENSG00000119927;ENSG00000138678;ENSG00000158669;ENSG00000186281
HMR_0530	(11Z,14Z,17Z)-eicosatrienoyl-CoA[c] + sn-glycerol-3-phosphate[c] => 1-acylglycerol-3P-11,14,17-eico[c] + CoA[c]	Glycerolipid metabolism	ENSG00000119927;ENSG00000138678;ENSG00000158669;ENSG00000186281
HMR_0531	13,16,19-docosatrienoyl-CoA[c] + sn-glycerol-3-phosphate[c] => 1-acylglycerol-3P-13,16,19-doco[c] + CoA[c]	Glycerolipid metabolism	ENSG00000119927;ENSG00000138678;ENSG00000158669;ENSG00000186281
HMR_0532	10,13,16,19-docosatetraenoyl-CoA[c] + sn-glycerol-3-phosphate[c] => 1-acylglycerol-3P-10,13,16,19-doco[c] + CoA[c]	Glycerolipid metabolism	ENSG00000119927;ENSG00000138678;ENSG00000158669;ENSG00000186281
HMR_0533	12,15,18,21-tetracosatetraenoyl-CoA[c] + sn-glycerol-3-phosphate[c] => 1-acylglycerol-3P-12,15,18,21-tetra[c] + CoA[c]	Glycerolipid metabolism	ENSG00000119927;ENSG00000138678;ENSG00000158669;ENSG00000186281
HMR_0534	linoleoyl-CoA[c] + sn-glycerol-3-phosphate[c] => 1-acylglycerol-3P-lin[c] + CoA[c]	Glycerolipid metabolism	ENSG00000119927;ENSG00000138678;ENSG00000158669;ENSG00000186281
HMR_0535	gamma-linolenoyl-CoA[c] + sn-glycerol-3-phosphate[c] => 1-acylglycerol-3P-gamma-lin[c] + CoA[c]	Glycerolipid metabolism	ENSG00000119927;ENSG00000138678;ENSG00000158669;ENSG00000186281
HMR_0536	dihomo-gamma-linolenoyl-CoA[c] + sn-glycerol-3-phosphate[c] => 1-acylglycerol-3P-dihomo-gamma[c] + CoA[c]	Glycerolipid metabolism	ENSG00000119927;ENSG00000138678;ENSG00000158669;ENSG00000186281
HMR_0537	arachidonyl-CoA[c] + sn-glycerol-3-phosphate[c] => 1-acylglycerol-3P-arach[c] + CoA[c]	Glycerolipid metabolism	ENSG00000119927;ENSG00000138678;ENSG00000158669;ENSG00000186281
HMR_0538	(7Z,10Z,13Z,16Z)-docosatetraenoyl-CoA[c] + sn-glycerol-3-phosphate[c] => 1-acylglycerol-3P-7,10,13,16-docosa[c] + CoA[c]	Glycerolipid metabolism	ENSG00000119927;ENSG00000138678;ENSG00000158669;ENSG00000186281
HMR_0539	(9Z,12Z,15Z,18Z)-tetracosatetraenoyl-CoA[c] + sn-glycerol-3-phosphate[c] => 1-acylglycerol-3P-9,12,15,18-tetraco[c] + CoA[c]	Glycerolipid metabolism	ENSG00000119927;ENSG00000138678;ENSG00000158669;ENSG00000186281
HMR_0540	(6Z,9Z,12Z,15Z,18Z)-tetracosapentaenoyl-CoA[c] + sn-glycerol-3-phosphate[c] => 1-acylglycerol-3P-6,9,12,15,18-tetraco[c] + CoA[c]	Glycerolipid metabolism	ENSG00000119927;ENSG00000138678;ENSG00000158669;ENSG00000186281
HMR_0541	(4Z,7Z,10Z,13Z,16Z)-docosapentaenoyl-CoA[c] + sn-glycerol-3-phosphate[c] => 1-acylglycerol-3P-4,7,10,13,16-docosa[c] + CoA[c]	Glycerolipid metabolism	ENSG00000119927;ENSG00000138678;ENSG00000158669;ENSG00000186281
HMR_0542	(11Z,14Z)-eicosadienoyl-CoA[c] + sn-glycerol-3-phosphate[c] => 1-acylglycerol-3P-11,14-eicosa[c] + CoA[c]	Glycerolipid metabolism	ENSG00000119927;ENSG00000138678;ENSG00000158669;ENSG00000186281
HMR_0543	(13Z,16Z)-docosadienoyl-CoA[c] + sn-glycerol-3-phosphate[c] => 1-acylglycerol-3P-13,16-docosa[c] + CoA[c]	Glycerolipid metabolism	ENSG00000119927;ENSG00000138678;ENSG00000158669;ENSG00000186281
HMR_0544	10,13,16-docosatrienoyl-CoA[c] + sn-glycerol-3-phosphate[c] => 1-acylglycerol-3P-10,13,16-docosa[c] + CoA[c]	Glycerolipid metabolism	ENSG00000119927;ENSG00000138678;ENSG00000158669;ENSG00000186281
HMR_0588	1-acylglycerol-3P-LD-TG1 pool[c] + acyl-CoA-LD-TG2 pool[c] => CoA[c] + phosphatidate-LD-TAG pool[c]	Glycerolipid metabolism	ENSG00000011198;ENSG00000026652;ENSG00000143797;ENSG00000155189;ENSG00000160216;ENSG00000169692;ENSG00000172197;ENSG00000172954;ENSG00000204310;ENSG00000206324;ENSG00000226467;ENSG00000227642;ENSG00000228892;ENSG00000235758;ENSG00000236873
HMR_0596	H2O[c] + phosphatidate-LD-TAG pool[c] => 1,2-diacylglycerol-LD-TAG pool[c] + Pi[c]	Glycerolipid metabolism	ENSG00000067113;ENSG00000101577;ENSG00000105520;ENSG00000117600;ENSG00000129951;ENSG00000132793;ENSG00000134324;ENSG00000141934;ENSG00000147535;ENSG00000162407;ENSG00000203805
HMR_4390	DHAP[s] + H2O[s] <=> Pi[s] + glycerone[s]	Glycerolipid metabolism	ENSG00000162551;ENSG00000163283;ENSG00000163286;ENSG00000163295
HMR_5254	H2O[l] + PC-LD pool[l] => 2-lysolecithin pool[l] + fatty acid-LD-PC pool[l]	Glycerolipid metabolism	ENSG00000069764;ENSG00000100078;ENSG00000105499;ENSG00000116711;ENSG00000117215;ENSG00000123739;ENSG00000127472;ENSG00000138308;ENSG00000158786;ENSG00000159337;ENSG00000163803;ENSG00000168907;ENSG00000168970;ENSG00000170890;ENSG00000176485;ENSG00000184381;ENSG00000187980;ENSG00000188089;ENSG00000188257;ENSG00000188784;ENSG00000243708
HMR_0448	ATP[m] + glycerol[m] => ADP[m] + sn-glycerol-3-phosphate[m]	Glycerophospholipid metabolism	ENSG00000175066;ENSG00000196475;ENSG00000198814;ENSG00000229894;GK6P
HMR_0450	ATP[c] + glycerol[c] => ADP[c] + sn-glycerol-3-phosphate[c]	Glycerophospholipid metabolism	ENSG00000175066;ENSG00000196475;ENSG00000198814;ENSG00000229894;GK6P
HMR_0468	1,2-diacylglycerol-bile-PC pool[c] + CDP-choline[c] + H+[c] => CMP[c] + bile-PC pool[c]	Glycerophospholipid metabolism	ENSG00000111666;ENSG00000134255
HMR_0478	DHAP[c] + H+[c] + NADPH[c] => NADP+[c] + sn-glycerol-3-phosphate[c]	Glycerophospholipid metabolism	ENSG00000167588
HMR_0479	DHAP[c] + H+[c] + NADH[c] => NAD+[c] + sn-glycerol-3-phosphate[c]	Glycerophospholipid metabolism	ENSG00000152642;ENSG00000167588
HMR_0481	DHAP[p] + H+[p] + NADH[p] => NAD+[p] + sn-glycerol-3-phosphate[p]	Glycerophospholipid metabolism	ENSG00000152642;ENSG00000167588
HMR_0483	DHAP[c] + ubiquinol[m] => sn-glycerol-3-phosphate[c] + ubiquinone[m]	Glycerophospholipid metabolism	ENSG00000115159
HMR_0482	DHAP[c] + FADH2[c] => FAD[c] + sn-glycerol-3-phosphate[c]	Glycerophospholipid metabolism	ENSG00000115159
HMR_0579	acyl-CoA-CL pool[m] + sn-glycerol-3-phosphate[m] => 1-acylglycerol-3P-CL pool[m] + CoA[m]	Glycerophospholipid metabolism	ENSG00000119927;ENSG00000138678;ENSG00000158669;ENSG00000186281
HMR_0580	1-acylglycerol-3P-CL pool[m] + acyl-CoA-CL pool[m] => CoA[m] + phosphatidate-CL pool[m]	Glycerophospholipid metabolism	ENSG00000011198;ENSG00000026652;ENSG00000143797;ENSG00000155189;ENSG00000160216;ENSG00000169692;ENSG00000172197;ENSG00000172954;ENSG00000204310;ENSG00000206324;ENSG00000226467;ENSG00000227642;ENSG00000228892;ENSG00000235758;ENSG00000236873
HMR_0581	CTP[m] + phosphatidate-CL pool[m] => CDP-diacylglycerol-CL pool[m] + PPi[m]	Glycerophospholipid metabolism	ENSG00000101290;ENSG00000163624
HMR_0582	CDP-diacylglycerol-CL pool[m] + sn-glycerol-3-phosphate[m] => CMP[m] + PGP-CL pool[m]	Glycerophospholipid metabolism	ENSG00000087157
HMR_0584	H2O[m] + PGP-CL pool[m] => PG-CL pool[m] + Pi[m]	Glycerophospholipid metabolism
HMR_0589	1-acylglycerol-3P-LD-PC pool[c] + acyl-CoA-LD-PC pool[c] => CoA[c] + phosphatidate-LD-PC pool[c]	Glycerophospholipid metabolism	ENSG00000011198;ENSG00000026652;ENSG00000143797;ENSG00000155189;ENSG00000160216;ENSG00000169692;ENSG00000172197;ENSG00000172954;ENSG00000204310;ENSG00000206324;ENSG00000226467;ENSG00000227642;ENSG00000228892;ENSG00000235758;ENSG00000236873
HMR_0590	1-acylglycerol-3P-LD-PE pool[c] + acyl-CoA-LD-PE pool[c] => CoA[c] + phosphatidate-LD-PE pool[c]	Glycerophospholipid metabolism	ENSG00000011198;ENSG00000026652;ENSG00000143797;ENSG00000155189;ENSG00000160216;ENSG00000169692;ENSG00000172197;ENSG00000172954;ENSG00000204310;ENSG00000206324;ENSG00000226467;ENSG00000227642;ENSG00000228892;ENSG00000235758;ENSG00000236873
HMR_0591	1-acylglycerol-3P-LD-PS pool[c] + acyl-CoA-LD-PS pool[c] => CoA[c] + phosphatidate-LD-PS pool[c]	Glycerophospholipid metabolism	ENSG00000011198;ENSG00000026652;ENSG00000143797;ENSG00000155189;ENSG00000160216;ENSG00000169692;ENSG00000172197;ENSG00000172954;ENSG00000204310;ENSG00000206324;ENSG00000226467;ENSG00000227642;ENSG00000228892;ENSG00000235758;ENSG00000236873
HMR_0592	1-acylglycerol-3P-LD-PI pool[c] + acyl-CoA-LD-PI pool[c] => CoA[c] + phosphatidate-LD-PI pool[c]	Glycerophospholipid metabolism	ENSG00000011198;ENSG00000026652;ENSG00000143797;ENSG00000155189;ENSG00000160216;ENSG00000169692;ENSG00000172197;ENSG00000172954;ENSG00000204310;ENSG00000206324;ENSG00000226467;ENSG00000227642;ENSG00000228892;ENSG00000235758;ENSG00000236873
HMR_0593	1-acylglycerol-3P-LD-SM pool[c] + acyl-CoA-LD-SM pool[c] => CoA[c] + phosphatidate-LD-SM pool[c]	Glycerophospholipid metabolism	ENSG00000011198;ENSG00000026652;ENSG00000143797;ENSG00000155189;ENSG00000160216;ENSG00000169692;ENSG00000172197;ENSG00000172954;ENSG00000204310;ENSG00000206324;ENSG00000226467;ENSG00000227642;ENSG00000228892;ENSG00000235758;ENSG00000236873
HMR_0594	1-acylglycerol-3P-bile-PC pool[c] + acyl-CoA-bile-PC pool[c] => CoA[c] + phosphatidate-bile-PC pool[c]	Glycerophospholipid metabolism	ENSG00000011198;ENSG00000026652;ENSG00000143797;ENSG00000155189;ENSG00000160216;ENSG00000169692;ENSG00000172197;ENSG00000172954;ENSG00000204310;ENSG00000206324;ENSG00000226467;ENSG00000227642;ENSG00000228892;ENSG00000235758;ENSG00000236873
HMR_0597	H2O[c] + phosphatidate-LD-PC pool[c] => 1,2-diacylglycerol-LD-PC pool[c] + Pi[c]	Glycerophospholipid metabolism	ENSG00000067113;ENSG00000101577;ENSG00000105520;ENSG00000117600;ENSG00000129951;ENSG00000132793;ENSG00000134324;ENSG00000141934;ENSG00000147535;ENSG00000162407;ENSG00000203805
HMR_0598	H2O[c] + phosphatidate-LD-PE pool[c] => 1,2-diacylglycerol-LD-PE pool[c] + Pi[c]	Glycerophospholipid metabolism	ENSG00000067113;ENSG00000101577;ENSG00000105520;ENSG00000117600;ENSG00000129951;ENSG00000132793;ENSG00000134324;ENSG00000141934;ENSG00000147535;ENSG00000162407;ENSG00000203805
HMR_0599	H2O[c] + phosphatidate-LD-PS pool[c] => 1,2-diacylglycerol-LD-PS pool[c] + Pi[c]	Glycerophospholipid metabolism	ENSG00000067113;ENSG00000101577;ENSG00000105520;ENSG00000117600;ENSG00000129951;ENSG00000132793;ENSG00000134324;ENSG00000141934;ENSG00000147535;ENSG00000162407;ENSG00000203805
HMR_0600	H2O[c] + phosphatidate-LD-PI pool[c] => 1,2-diacylglycerol-LD-PI pool[c] + Pi[c]	Glycerophospholipid metabolism	ENSG00000067113;ENSG00000101577;ENSG00000105520;ENSG00000117600;ENSG00000129951;ENSG00000132793;ENSG00000134324;ENSG00000141934;ENSG00000147535;ENSG00000162407;ENSG00000203805
HMR_0601	H2O[c] + phosphatidate-LD-SM pool[c] => 1,2-diacylglycerol-LD-SM pool[c] + Pi[c]	Glycerophospholipid metabolism	ENSG00000067113;ENSG00000101577;ENSG00000105520;ENSG00000117600;ENSG00000129951;ENSG00000132793;ENSG00000134324;ENSG00000141934;ENSG00000147535;ENSG00000162407;ENSG00000203805
HMR_0602	H2O[c] + phosphatidate-bile-PC pool[c] => 1,2-diacylglycerol-bile-PC pool[c] + Pi[c]	Glycerophospholipid metabolism	ENSG00000067113;ENSG00000101577;ENSG00000105520;ENSG00000117600;ENSG00000129951;ENSG00000132793;ENSG00000134324;ENSG00000141934;ENSG00000147535;ENSG00000162407;ENSG00000203805
HMR_0622	PE-LD pool[c] + serine[c] => PS-LD pool[c] + ethanolamine[c]	Glycerophospholipid metabolism	ENSG00000174915
HMR_0623	PC-LD pool[c] + serine[c] => PS-LD pool[c] + choline[c]	Glycerophospholipid metabolism	ENSG00000156471
HMR_0625	1,2-diacylglycerol-LD-PC pool[c] + CDP-choline[c] + H+[c] => CMP[c] + PC-LD pool[c]	Glycerophospholipid metabolism	ENSG00000111666;ENSG00000134255
HMR_0627	PS-LD pool[c] => CO2[c] + PE-LD pool[c]	Glycerophospholipid metabolism	ENSG00000241878
HMR_0629	H2O[c] + PC-LD pool[c] => choline[c] + phosphatidate-LD-PC pool[c]	Glycerophospholipid metabolism	ENSG00000075651;ENSG00000105223;ENSG00000129219;ENSG00000166428;ENSG00000179598
HMR_0630	H2O[c] + PC-LD pool[c] => 2-lysolecithin pool[c] + fatty acid-LD-PC pool[c]	Glycerophospholipid metabolism	ENSG00000069764;ENSG00000100078;ENSG00000105499;ENSG00000116711;ENSG00000117215;ENSG00000123739;ENSG00000127472;ENSG00000138308;ENSG00000158786;ENSG00000159337;ENSG00000163803;ENSG00000168907;ENSG00000168970;ENSG00000170890;ENSG00000176485;ENSG00000184381;ENSG00000187980;ENSG00000188089;ENSG00000188257;ENSG00000188784;ENSG00000243708
HMR_0632	2-lysolecithin pool[c] + acyl-CoA-LD-PC pool[c] => CoA[c] + PC-LD pool[c]	Glycerophospholipid metabolism	ENSG00000087253;ENSG00000111684;ENSG00000153395;ENSG00000176454
HMR_0633	2-lysolecithin pool[c] + H2O[c] => fatty acid-LD-PC pool[c] + sn-glycerol-3-PC[c]	Glycerophospholipid metabolism	ENSG00000011009;ENSG00000032444;ENSG00000103066;ENSG00000105198;ENSG00000105205;ENSG00000116711;ENSG00000120992;ENSG00000130653;ENSG00000135241;ENSG00000163803;ENSG00000166183;ENSG00000175505
HMR_0634	PC-LD pool[c] + cholesterol[c] => 2-lysolecithin pool[c] + cholesterol-ester pool[c]	Glycerophospholipid metabolism	ENSG00000213398
HMR_0635	H2O[c] + sn-glycerol-3-PC[c] => choline[c] + sn-glycerol-3-phosphate[c]	Glycerophospholipid metabolism	ENSG00000125772
HMR_0641	H2O[c] + acetylcholine[c] => acetate[c] + choline[c]	Glycerophospholipid metabolism	ENSG00000087085;ENSG00000114200
HMR_0642	H2O[c] + PE-LD pool[c] => ethanolamine[c] + phosphatidate-LD-PE pool[c]	Glycerophospholipid metabolism	ENSG00000075651;ENSG00000105223;ENSG00000129219;ENSG00000166428
HMR_0643	H2O[c] + PE-LD pool[c] => 1-acyl-PE pool[c] + fatty acid-LD-PE pool[c]	Glycerophospholipid metabolism	ENSG00000069764;ENSG00000100078;ENSG00000105499;ENSG00000116711;ENSG00000117215;ENSG00000123739;ENSG00000127472;ENSG00000138308;ENSG00000158786;ENSG00000159337;ENSG00000163803;ENSG00000168907;ENSG00000168970;ENSG00000170890;ENSG00000176485;ENSG00000184381;ENSG00000187980;ENSG00000188089;ENSG00000188257;ENSG00000188784;ENSG00000243708
HMR_0644	1-acyl-PE pool[c] + acyl-CoA-LD-PE pool[c] => CoA[c] + PE-LD pool[c]	Glycerophospholipid metabolism	ENSG00000087253;ENSG00000111684;ENSG00000153395;ENSG00000176454
HMR_0645	1-acyl-PE pool[c] + H2O[c] => fatty acid-LD-PE pool[c] + sn-glycerol-3-PE[c]	Glycerophospholipid metabolism	ENSG00000011009;ENSG00000032444;ENSG00000103066;ENSG00000105198;ENSG00000105205;ENSG00000116711;ENSG00000120992;ENSG00000130653;ENSG00000135241;ENSG00000163803;ENSG00000166183;ENSG00000175505
HMR_0646	H2O[c] + sn-glycerol-3-PE[c] => ethanolamine[c] + sn-glycerol-3-phosphate[c]	Glycerophospholipid metabolism	ENSG00000125772
HMR_0647	ethanolamine[c] => NH3[c] + acetaldehyde[c]	Glycerophospholipid metabolism
HMR_0648	ATP[c] + ethanolamine[c] => ADP[c] + ethanolamine-phosphate[c]	Glycerophospholipid metabolism	ENSG00000100288;ENSG00000110721;ENSG00000139163;ENSG00000143845
HMR_0649	H2O[c] + ethanolamine-phosphate[c] => Pi[c] + ethanolamine[c]	Glycerophospholipid metabolism	ENSG00000173868
HMR_0660	H2O[c] + PS-LD pool[c] => phosphatidate-LD-PS pool[c] + serine[c]	Glycerophospholipid metabolism	ENSG00000075651;ENSG00000105223;ENSG00000129219;ENSG00000166428
HMR_4627	SAM[c] + ethanolamine-phosphate[c] => N-methylethanolamine-phosphate[c] + SAH[c]	Glycerophospholipid metabolism	ENSG00000135929
HMR_4838	N-methylethanolamine-phosphate[c] + SAM[c] => SAH[c] + phosphodimethylethanolamine[c]	Glycerophospholipid metabolism	ENSG00000135929
HMR_4839	H+[c] + SAM[c] + phosphodimethylethanolamine[c] => SAH[c] + phosphocholine[c]	Glycerophospholipid metabolism	ENSG00000135929
HMR_7591	1-acylglycerol-3P-LD-TG1 pool[c] + NADP+[c] <=> H+[c] + NADPH[c] + acylglycerone-phosphate[c]	Glycerophospholipid metabolism	ENSG00000117448
HMR_7594	acylglycerone-phosphate[p] + hexadecanol[p] => palmitate[p] + alkyl-glycerone-3-phosphate[p]	Glycerophospholipid metabolism	ENSG00000018510
HMR_7597	alkyl-glycerone-3-phosphate[c] + fatty acid-LD-TG2 pool[c] => 2-acyl-1-alkyl-sn-glycero-3-phosphate[c] + H2O[c]	Glycerophospholipid metabolism
HMR_7613	1-organyl-2-lyso-sn-glycero-3-phosphocholine[c] + acetyl-CoA[c] => 2-acetyl-1-alkyl-sn-glycero-3-phosphocholine[c] + CoA[c]	Glycerophospholipid metabolism	ENSG00000087253;ENSG00000153395
HMR_7755	ATP[s] + glycerone[s] => ADP[s] + DHAP[s]	Glycerophospholipid metabolism	ENSG00000149476
HMR_8424	H2O[c] + phosphocholine[c] => Pi[c] + choline[c]	Glycerophospholipid metabolism	ENSG00000173868
HMR_8522	1-radyl-2-acyl-sn-glycero-3-phosphocholine[c] + H2O[c] => 1-alkyl-2-lysoglycerol-3-phosphocholine[c] + fatty acid-LD-TG2 pool[c]	Glycerophospholipid metabolism
HMR_8523	H2O[g] + PC-LD pool[g] => choline[g] + phosphatidate-LD-PC pool[g]	Glycerophospholipid metabolism	ENSG00000075651;ENSG00000105223;ENSG00000129219;ENSG00000166428
HMR_9805	H2O[c] + sn-glycerol-3-PC[c] => glycerol[c] + phosphocholine[c]	Glycerophospholipid metabolism	ENSG00000164303
HMR_0815	LacCer pool[c] + UDP-N-acetyl-D-galactosamine[c] => GA2[c] + UDP[c]	Glycosphingolipid biosynthesis-ganglio series	ENSG00000135454
HMR_0821	GA2[c] + H2O[c] => LacCer pool[c] + N-acetylgalactosamine[c]	Glycosphingolipid biosynthesis-ganglio series	ENSG00000049860;ENSG00000169660;ENSG00000213614
HMR_0827	GM3[c] + UDP-N-acetyl-D-galactosamine[c] => GM2[c] + UDP[c]	Glycosphingolipid biosynthesis-ganglio series	ENSG00000135454
HMR_0828	GM2[c] + H2O[c] => GM3[c] + N-acetylgalactosamine[c]	Glycosphingolipid biosynthesis-ganglio series	ENSG00000049860;ENSG00000169660;ENSG00000213614
HMR_0839	CMP-N-acetylneuraminate[c] + GD1a[c] => CMP[c] + GT1a[c]	Glycosphingolipid biosynthesis-ganglio series	ENSG00000101638
HMR_0841	CMP-N-acetylneuraminate[c] + GM3[c] => CMP[c] + GD3[c]	Glycosphingolipid biosynthesis-ganglio series	ENSG00000111728
HMR_0842	GD3[c] + UDP-N-acetyl-D-galactosamine[c] => GD2[c] + UDP[c]	Glycosphingolipid biosynthesis-ganglio series	ENSG00000135454
HMR_0843	GD2[c] + UDP-galactose[c] => GD1b[c] + UDP[c]	Glycosphingolipid biosynthesis-ganglio series	ENSG00000206285;ENSG00000235863
HMR_0847	GQ1b[c] + H2O[c] => GT1b[c] + N-acetylneuraminate[c]	Glycosphingolipid biosynthesis-ganglio series	ENSG00000115488;ENSG00000162139;ENSG00000204099;ENSG00000204386;ENSG00000227129;ENSG00000234846
HMR_0848	CMP-N-acetylneuraminate[c] + GT1b[c] => CMP[c] + GQ1balpha[c]	Glycosphingolipid biosynthesis-ganglio series	ENSG00000160408
HMR_0851	CMP-N-acetylneuraminate[c] + GM2[c] => CMP[c] + GD2[c]	Glycosphingolipid biosynthesis-ganglio series	ENSG00000111728
HMR_0852	CMP-N-acetylneuraminate[c] + GM1[c] => CMP[c] + GD1b[c]	Glycosphingolipid biosynthesis-ganglio series	ENSG00000111728
HMR_0853	CMP-N-acetylneuraminate[c] + GD1a[c] => CMP[c] + GT1b[c]	Glycosphingolipid biosynthesis-ganglio series	ENSG00000111728
HMR_0854	CMP-N-acetylneuraminate[c] + GT1a[c] => CMP[c] + GQ1b[c]	Glycosphingolipid biosynthesis-ganglio series	ENSG00000111728
HMR_0855	CMP-N-acetylneuraminate[c] + GD3[c] => CMP[c] + GT3[c]	Glycosphingolipid biosynthesis-ganglio series	ENSG00000101638;ENSG00000111728
HMR_0805	UDP-N-acetyl-D-galactosamine[c] + globotriaosylceramide[c] => UDP[c] + globoside[c]	Glycosphingolipid biosynthesis-globo series	ENSG00000169255
HMR_0806	UDP-N-acetyl-D-galactosamine[l] + globotriaosylceramide[l] => UDP[l] + globoside[l]	Glycosphingolipid biosynthesis-globo series	ENSG00000169255
HMR_0807	H2O[c] + globoside[c] => N-acetylgalactosamine[c] + globotriaosylceramide[c]	Glycosphingolipid biosynthesis-globo series	ENSG00000049860;ENSG00000169660;ENSG00000213614
HMR_0810	UDP-N-acetyl-D-galactosamine[c] + globoside[c] => IV3GalNAca-Gb4Cer[c] + UDP[c]	Glycosphingolipid biosynthesis-globo series	ENSG00000148288
HMR_0811	H2O[c] + IV3GalNAca-Gb4Cer[c] => N-acetylgalactosamine[c] + globoside[c]	Glycosphingolipid biosynthesis-globo series	ENSG00000198951
HMR_0859	LacCer pool[c] + UDP-N-acetylglucosamine[c] => UDP[c] + lc3Cer[c]	Glycosphingolipid biosynthesis-lacto and neolacto series	ENSG00000176597
HMR_0875	UDP-galactose[c] + lc3Cer[c] => UDP[c] + paragloboside[c]	Glycosphingolipid biosynthesis-lacto and neolacto series	ENSG00000086062;ENSG00000117411;ENSG00000121578;ENSG00000158850
HMR_0876	CMP-N-acetylneuraminate[c] + paragloboside[c] => CMP[c] + sialyl-3-paragloboside[c]	Glycosphingolipid biosynthesis-lacto and neolacto series	ENSG00000064225
HMR_0877	CMP-N-acetylneuraminate[c] + sialyl-3-paragloboside[c] => 3,8-LD1[c] + CMP[c]	Glycosphingolipid biosynthesis-lacto and neolacto series	ENSG00000111728
HMR_0889	UDP-N-acetylglucosamine[c] + paragloboside[c] => UDP[c] + nLc5Cer[c]	Glycosphingolipid biosynthesis-lacto and neolacto series	ENSG00000170340;ENSG00000174684;ENSG00000176383;ENSG00000179913
HMR_0890	UDP-galactose[c] + nLc5Cer[c] => UDP[c] + nLc6Cer[c]	Glycosphingolipid biosynthesis-lacto and neolacto series	ENSG00000086062;ENSG00000117411;ENSG00000121578;ENSG00000158850
HMR_0910	CMP-N-acetylneuraminate[c] + nLc6Cer[c] => CMP[c] + VI3NeuAc-nLc6Cer[c]	Glycosphingolipid biosynthesis-lacto and neolacto series	ENSG00000064225
HMR_0911	GDP-L-fucose[c] + nLc6Cer[c] => GDP[c] + III3Fuc-nLc6Cer[c]	Glycosphingolipid biosynthesis-lacto and neolacto series	ENSG00000130383;ENSG00000156413;ENSG00000171124;ENSG00000172461;ENSG00000196371
HMR_0912	UDP-galactose[c] + sphingosine[c] <=> UDP[c] + psychosine[c]	Glycosphingolipid biosynthesis-lacto and neolacto series
HMR_0787	H2O[l] + glucosylceramide pool[l] => ceramide pool[l] + glucose[l]	Glycosphingolipid metabolism	ENSG00000177628;ENSG00000228727
HMR_0808	H2O[l] + globoside[l] => N-acetylgalactosamine[l] + globotriaosylceramide[l]	Glycosphingolipid metabolism	ENSG00000049860;ENSG00000169660;ENSG00000213614
HMR_0914	H2O[l] + psychosine[l] => galactose[l] + sphingosine[l]	Glycosphingolipid metabolism	ENSG00000054983
HMR_0925	D-galactosyl-N-acylsphingosine[g] + UDP-galactose[g] => UDP[g] + digalactosylceramide[g]	Glycosphingolipid metabolism	ENSG00000016864;ENSG00000027847;ENSG00000060642;ENSG00000069943;ENSG00000085998;ENSG00000086062;ENSG00000102595;ENSG00000106648;ENSG00000109586;ENSG00000117411;ENSG00000118017;ENSG00000118276;ENSG00000119227;ENSG00000120820;ENSG00000121578;ENSG00000124091;ENSG00000134910;ENSG00000136731;ENSG00000139044;ENSG00000143315;ENSG00000147162;ENSG00000148288;ENSG00000156966;ENSG00000158470;ENSG00000158850…
HMR_0926	UDP-galactose[c] + glucosylceramide pool[c] => LacCer pool[c] + UDP[c]	Glycosphingolipid metabolism	ENSG00000016864;ENSG00000027847;ENSG00000060642;ENSG00000069943;ENSG00000085998;ENSG00000086062;ENSG00000102595;ENSG00000106648;ENSG00000109586;ENSG00000117411;ENSG00000118017;ENSG00000118276;ENSG00000119227;ENSG00000120820;ENSG00000121578;ENSG00000124091;ENSG00000134910;ENSG00000136731;ENSG00000139044;ENSG00000143315;ENSG00000147162;ENSG00000148288;ENSG00000156966;ENSG00000158470;ENSG00000158850…
HMR_3905	NAD+[c] + ethanol[c] => H+[c] + NADH[c] + acetaldehyde[c]	Glycolysis / Gluconeogenesis	ENSG00000147576;ENSG00000172955;ENSG00000180011;ENSG00000187758;ENSG00000196344;ENSG00000196616;ENSG00000197894;ENSG00000198099;ENSG00000248144
HMR_4281	H+[p] + NADH[p] + pyruvate[p] <=> L-lactate[p] + NAD+[p]	Glycolysis / Gluconeogenesis	ENSG00000111716;ENSG00000151116;ENSG00000166796;ENSG00000166800;ENSG00000171989
HMR_4388	H+[c] + NADH[c] + pyruvate[c] <=> L-lactate[c] + NAD+[c]	Glycolysis / Gluconeogenesis	ENSG00000111716;ENSG00000151116;ENSG00000166796;ENSG00000166800;ENSG00000171989
HMR_8357	H2O[m] + NAD+[m] + acetaldehyde[m] => H+[m] + NADH[m] + acetate[m]	Glycolysis / Gluconeogenesis	ENSG00000072210;ENSG00000111275;ENSG00000137124;ENSG00000143149;ENSG00000164904
HMR_4301	UTP[c] + fructose-6-phosphate[c] => UDP[c] + fructose-1,6-bisphosphate[c]	Glycolysis / Gluconeogenesis	ENSG00000067057;ENSG00000141959;ENSG00000152556;ENSG00000160226
HMR_4358	ADP[c] + PEP[c] => ATP[c] + pyruvate[c]	Glycolysis / Gluconeogenesis	ENSG00000067225;ENSG00000121900;ENSG00000143627;ENSG00000143630
HMR_4362	ATP[c] + H2O[c] + pyruvate[c] => AMP[c] + PEP[c] + Pi[c]	Glycolysis / Gluconeogenesis
HMR_4368	1,3-bisphospho-D-glycerate[c] + ADP[c] <=> 3-phospho-D-glycerate[c] + ATP[c]	Glycolysis / Gluconeogenesis	ENSG00000096006;ENSG00000102144;ENSG00000154305;ENSG00000170950
HMR_4370	1,3-bisphospho-D-glycerate[c] + H2O[c] => 3-phospho-D-glycerate[c] + Pi[c]	Glycolysis / Gluconeogenesis	ENSG00000119640;ENSG00000170634
HMR_4377	H2O[c] + fructose-1,6-bisphosphate[c] => Pi[c] + fructose-6-phosphate[c]	Glycolysis / Gluconeogenesis	ENSG00000130957;ENSG00000165140
HMR_4381	fructose-6-phosphate[c] <=> glucose-6-phosphate[c]	Glycolysis / Gluconeogenesis	ENSG00000105220
HMR_6410	lipoamide[m] + pyruvate[m] => CO2[m] + S-acetyldihydrolipoamide[m]	Glycolysis / Gluconeogenesis	ENSG00000131828;ENSG00000163114;ENSG00000168291
HMR_6412	CoA[m] + S-acetyldihydrolipoamide[m] => acetyl-CoA[m] + dihydrolipoamide[m]	Glycolysis / Gluconeogenesis	ENSG00000150768
HMR_7747	ADP[c] + beta-D-glucose[c] => AMP[c] + beta-D-glucose-6-phosphate[c]	Glycolysis / Gluconeogenesis	ENSG00000159322
HMR_7748	beta-D-glucose-6-phosphate[c] <=> glucose-6-phosphate[c]	Glycolysis / Gluconeogenesis	ENSG00000105220
HMR_7749	beta-D-glucose-6-phosphate[c] <=> fructose-6-phosphate[c]	Glycolysis / Gluconeogenesis	ENSG00000105220
HMR_8757	H+[c] + NADPH[c] + O2[c] + ethanol[c] => 2 H2O[c] + NADP+[c] + acetaldehyde[c]	Glycolysis / Gluconeogenesis	ENSG00000130649
HMR_4122	H2O[c] + 2 NAD+[c] + UDP-glucose[c] => 2 H+[c] + 2 NADH[c] + UDP-glucuronate[c]	Starch and sucrose metabolism	ENSG00000109814
HMR_4837	H2O[s] + trehalose[s] => 2 glucose[s]	Starch and sucrose metabolism	ENSG00000118094;ENSG00000142102
HMR_9727	UDP-glucose[c] => glycogen[c] + UDP[c]	Starch and sucrose metabolism	ENSG00000104812;ENSG00000111713;ENSG00000173281;ENSG00000119938
HMR_8581	H2O[s] + maltotriose[s] => glucose[s] + maltose[s]	Starch and sucrose metabolism	ENSG00000120563;ENSG00000174876;ENSG00000187733;ENSG00000237763;ENSG00000240038;ENSG00000243480
HMR_8585	1,3-bisphospho-D-glycerate[c] + glucose-1-phosphate[c] => 3-phospho-D-glycerate[c] + glucose-1,6-bisphosphate[c]	Starch and sucrose metabolism	ENSG00000165434
HMR_4131	UDP-galactose[c] + glucose-1-phosphate[c] <=> UDP-glucose[c] + alpha-D-galactose-1-phosphate[c]	Galactose metabolism	ENSG00000213930
HMR_4132	UDP-glucose[c] + galactose-1-phosphate[c] => UDP-galactose[c] + glucose-1-phosphate[c]	Galactose metabolism	ENSG00000213930
HMR_4303	H2O[s] + sucrose[s] => fructose[s] + glucose[s]	Galactose metabolism	ENSG00000090402;ENSG00000171298;ENSG00000214013;ENSG00000257335
HMR_4414	ATP[c] + galactose[c] => ADP[c] + galactose-1-phosphate[c]	Galactose metabolism	ENSG00000108479;ENSG00000156958;ENSG00000166262
HMR_4774	CDP[c] + tagatose-1,6-bisphosphate[c] <=> CTP[c] + D-tagatose-6-phosphate[c]	Galactose metabolism	ENSG00000067057;ENSG00000141959;ENSG00000152556
HMR_4775	D-tagatose-6-phosphate[c] + ITP[c] <=> IDP[c] + tagatose-1,6-bisphosphate[c]	Galactose metabolism	ENSG00000067057;ENSG00000141959;ENSG00000152556
HMR_8767	UTP[c] + alpha-D-galactose-1-phosphate[c] => PPi[c] + UDP-galactose[c]	Galactose metabolism	ENSG00000213930
HMR_4297	ATP[c] + fructose-6-phosphate[c] => ADP[c] + fructose-2,6-bisphosphate[c]	Fructose and mannose metabolism	ENSG00000114268;ENSG00000123836;ENSG00000158571;ENSG00000170525
HMR_4706	H2O[c] + fructose-2,6-bisphosphate[c] => Pi[c] + fructose-6-phosphate[c]	Fructose and Mannose metabolism	BP1;ENSG00000078237;ENSG00000108813;ENSG00000114268;ENSG00000123836;ENSG00000158571;ENSG00000170525
HMR_4590	H+[c] + L-xylulose[c] + NADPH[c] => NADP+[c] + xylitol[c]	Pentose and glucuronate interconversions	ENSG00000169738
HMR_4592	D-xylose[c] + H+[c] + NADPH[c] <=> NADP+[c] + xylitol[c]	Pentose and glucuronate interconversions	ENSG00000085662;ENSG00000198074
HMR_8342	H+[c] + L-xylulose[c] + NADH[c] <=> L-arabitol[c] + NAD+[c]	Pentose and glucuronate interconversions
HMR_8353	3-dehydro-L-gulonate[c] <=> CO2[c] + L-xylulose[c]	Pentose and glucuronate interconversions
HMR_8727	H2O[c] + UDP-glucuronate[c] => D-glucuronate 1-phosphate[c] + UMP[c]	Pentose and glucuronate interconversions	ENSG00000120697
HMR_8728	D-glucuronate 1-phosphate[c] + H2O[c] => Pi[c] + glucuronate[c]	Pentose and glucuronate interconversions
HMR_8729	H2O[c] + UDP-glucuronate[c] => UDP[c] + glucuronate[c]	Pentose and glucuronate interconversions	ENSG00000115652
HMR_6537	H+[c] + NADPH[c] + glucuronate[c] <=> L-gulonate[c] + NADP+[c]	Pentose and glucuronate interconversions	ENSG00000117448
HMR_3853	GSH[c] + methylglyoxal[c] => (R)-S-lactoylglutathione[c]	Pyruvate metabolism	ENSG00000124767;ENSG00000167699
HMR_3857	(R)-S-lactoylglutathione[c] + H2O[c] => D-lactate[c] + GSH[c]	Pyruvate metabolism	ENSG00000063854;ENSG00000103253
HMR_3859	D-lactate[c] + 2 ferricytochrome C[m] => 2 H+[c] + 2 ferrocytochrome C[m] + pyruvate[c]	Pyruvate metabolism	ENSG00000166816;ENSG00000182224
HMR_4087	NAD+[m] + malate[m] => CO2[m] + H+[m] + NADH[m] + pyruvate[m]	Pyruvate metabolism	ENSG00000082212;ENSG00000151376
HMR_4089	NADP+[c] + malate[c] => CO2[c] + H+[c] + NADPH[c] + pyruvate[c]	Pyruvate metabolism	ENSG00000013392;ENSG00000065833
HMR_4091	NADP+[m] + malate[m] => CO2[m] + H+[m] + NADPH[m] + pyruvate[m]	Pyruvate metabolism	ENSG00000082212;ENSG00000151376
HMR_4143	ATP[m] + H+[m] + HCO3-[m] + pyruvate[m] => ADP[m] + OAA[m] + Pi[m]	Pyruvate metabolism	ENSG00000173599
HMR_4193	CDP[c] + PEP[c] => CTP[c] + pyruvate[c]	Pyruvate metabolism	ENSG00000067225;ENSG00000143627
HMR_8498	H+[c] + NADPH[c] + O2[c] + acetone[c] => H2O[c] + NADP+[c] + hydroxyacetone[c]	Pyruvate metabolism	ENSG00000130649
HMR_8499	H+[c] + NADPH[c] + O2[c] + hydroxyacetone[c] => 2 H2O[c] + NADP+[c] + methylglyoxal[c]	Pyruvate metabolism	ENSG00000130649
HMR_8501	H+[c] + NADPH[c] + methylglyoxal[c] => D-lactaldehyde[c] + NADP+[c]	Pyruvate metabolism	ENSG00000137106
HMR_8502	(R)-S-lactoylglutathione[c] + H+[c] + NADH[c] <=> D-lactaldehyde[c] + GSH[c] + NAD+[c]	Pyruvate metabolism	ENSG00000147576;ENSG00000172955;ENSG00000187758;ENSG00000196344;ENSG00000196616;ENSG00000197894;ENSG00000198099;ENSG00000248144
HMR_8504	D-lactaldehyde[c] + H2O[c] + NAD+[c] => D-lactate[c] + H+[c] + NADH[c]	Pyruvate metabolism	ENSG00000072210;ENSG00000111275;ENSG00000137124;ENSG00000143149;ENSG00000164904
HMR_8506	H2O[m] + NAD+[m] + lactaldehyde[m] => H+[m] + L-lactate[m] + NADH[m]	Pyruvate metabolism	ENSG00000072210;ENSG00000111275;ENSG00000137124;ENSG00000143149;ENSG00000164904
HMR_8507	NAD+[c] + propane-1,2-diol[c] => D-lactaldehyde[c] + H+[c] + NADH[c]	Pyruvate metabolism	ENSG00000147576;ENSG00000172955;ENSG00000180011;ENSG00000187758;ENSG00000196344;ENSG00000196616;ENSG00000197894;ENSG00000198099;ENSG00000248144
HMR_8508	NAD+[c] + propane-1,2-diol[c] => H+[c] + NADH[c] + lactaldehyde[c]	Pyruvate metabolism	ENSG00000147576;ENSG00000172955;ENSG00000180011;ENSG00000187758;ENSG00000196344;ENSG00000196616;ENSG00000197894;ENSG00000198099;ENSG00000248144
HMR_8511	(R)-S-lactoylglutathione[m] + H2O[m] => D-lactate[m] + GSH[m]	Pyruvate metabolism	ENSG00000063854;ENSG00000103253
HMR_8512	D-lactate[c] + NAD+[c] <=> H+[c] + NADH[c] + pyruvate[c]	Pyruvate metabolism	ENSG00000166816
HMR_8514	L-lactate[c] + 2 ferricytochrome C[m] => 2 H+[c] + 2 ferrocytochrome C[m] + pyruvate[c]	Pyruvate metabolism	ENSG00000166816;ENSG00000182224
HMR_8517	GAP[c] => Pi[c] + methylglyoxal[c]	Pyruvate metabolism
HMR_4280	H+[m] + NADH[m] + pyruvate[m] <=> L-lactate[m] + NAD+[m]	Pyruvate metabolism	ENSG00000134333
HMR_4107	malonyl-CoA[p] => CO2[p] + acetyl-CoA[p]	Propanoate metabolism	ENSG00000103150
HMR_4282	3-oxopropanoate[m] + CoA[m] + NAD+[m] => CO2[m] + H+[m] + NADH[m] + acetyl-CoA[m]	Propanoate metabolism	ENSG00000119711
HMR_4459	ATP[c] + propanoate[c] <=> PPi[c] + propinol adenylate[c]	Propanoate metabolism	ENSG00000111058;ENSG00000131069;ENSG00000154930
HMR_4464	acetoacetate[m] => CO2[m] + acetone[m]	Propanoate metabolism
HMR_4497	NAD+[m] + hydracrylate[m] => 3-oxopropanoate[m] + H+[m] + NADH[m]	Propanoate metabolism	ENSG00000116133
HMR_4741	3-hydroxypropionyl-CoA[m] + H2O[m] => CoA[m] + hydracrylate[m]	Propanoate metabolism	ENSG00000198130
HMR_8078	H2O[c] + OAA[c] + propanoyl-CoA[c] => 2-methylcitrate[c] + CoA[c]	Propanoate metabolism
HMR_9803	malonyl-CoA[m] + H+[m] + NADPH[m] <=> 3-oxopropionyl-CoA[m] + NADP+[m] + H2O[m]	Propanoate metabolism
HMR_4461	(R)-3-hydroxybutanoate[m] + NAD+[m] <=> H+[m] + NADH[m] + acetoacetate[m]	Butanoate metabolism	ENSG00000161267;ENSG00000164039
HMR_4604	H2O[p] + acetoacetyl-CoA[p] + acetyl-CoA[p] => CoA[p] + HMG-CoA[p]	Butanoate metabolism	ENSG00000112972;ENSG00000134240
HMR_5351	2-hydroxybutyrate[c] + NAD+[c] <=> 2-oxobutyrate[c] + H+[c] + NADH[c]	Butanoate metabolism	ENSG00000111716;ENSG00000151116;ENSG00000166796;ENSG00000166800;ENSG00000171989
HMR_4052	ATP[c] + ribose-5-phosphate[c] => AMP[c] + PRPP[c]	Pentose phosphate pathway	ENSG00000101911;ENSG00000147224;ENSG00000229937
HMR_4304	NADP+[r] + glucose-6-phosphate[r] => H+[r] + NADPH[r] + glucono-1,5-lactone-6-phosphate[r]	Pentose phosphate pathway	ENSG00000160211
HMR_4350	ADP[c] + ribose-5-phosphate[c] <=> ATP[c] + ribose[c]	Pentose phosphate pathway	ENSG00000158019;ENSG00000171174
HMR_4351	ribose-5-phosphate[r] <=> ribulose-5-phosphate[r]	Pentose phosphate pathway	ENSG00000153574
HMR_4352	ribose-5-phosphate[c] <=> ribulose-5-phosphate[c]	Pentose phosphate pathway	ENSG00000153574
HMR_4398	2-deoxy-D-ribose-5-phosphate[c] <=> GAP[c] + acetaldehyde[c]	Pentose phosphate pathway	ENSG00000023697
HMR_4404	D-xylulose-5-phosphate[c] + erythrose-4-phosphate[c] <=> GAP[c] + fructose-6-phosphate[c]	Pentose phosphate pathway	ENSG00000007350;ENSG00000151005;ENSG00000163931
HMR_4473	6-phospho-D-gluconate[r] + NADP+[r] => CO2[r] + H+[r] + NADPH[r] + ribulose-5-phosphate[r]	Pentose phosphate pathway	ENSG00000142657
HMR_4474	6-phospho-D-gluconate[c] + NADP+[c] => CO2[c] + H+[c] + NADPH[c] + ribulose-5-phosphate[c]	Pentose phosphate pathway	ENSG00000142657
HMR_4477	D-xylulose-5-phosphate[c] <=> ribulose-5-phosphate[c]	Pentose phosphate pathway	ENSG00000197713;LOC729020
HMR_4501	D-xylulose-5-phosphate[c] + ribose-5-phosphate[c] <=> GAP[c] + sedoheptulose-7-phosphate[c]	Pentose phosphate pathway	ENSG00000007350;ENSG00000151005;ENSG00000163931
HMR_4565	GAP[c] + sedoheptulose-7-phosphate[c] <=> erythrose-4-phosphate[c] + fructose-6-phosphate[c]	Pentose phosphate pathway	ENSG00000177156
HMR_4623	H2O[r] + glucono-1,5-lactone-6-phosphate[r] => 6-phospho-D-gluconate[r]	Pentose phosphate pathway	ENSG00000049239;ENSG00000130313
HMR_4625	H2O[c] + glucono-1,5-lactone-6-phosphate[c] => 6-phospho-D-gluconate[c]	Pentose phosphate pathway	ENSG00000049239;ENSG00000130313
HMR_4710	2-deoxy-D-ribose-1-phosphate[c] <=> 2-deoxy-D-ribose-5-phosphate[c]	Pentose phosphate pathway	ENSG00000169299;ENSG00000180953
HMR_8074	ATP[c] + deoxyribose[c] => 2-deoxy-D-ribose-5-phosphate[c] + ADP[c]	Pentose phosphate pathway	ENSG00000158019;ENSG00000171174
HMR_8653	H+[r] + NADH[r] + glucono-1,5-lactone-6-phosphate[r] <=> NAD+[r] + glucose-6-phosphate[r]	Pentose phosphate pathway	ENSG00000049239;ENSG00000130313
HMR_3998	ADP[c] + H2O[c] => AMP[c] + Pi[c]	Purine metabolism	ENSG00000054179;ENSG00000138185;ENSG00000168032;ENSG00000171302;ENSG00000187097;ENSG00000188833;ENSG00000197217;ENSG00000197586
HMR_4000	ATP[c] => PPi[c] + cAMP[c]	Purine metabolism	ENSG00000061918;ENSG00000070019;ENSG00000078295;ENSG00000101890;ENSG00000121281;ENSG00000123201;ENSG00000129467;ENSG00000132518;ENSG00000138031;ENSG00000143199;ENSG00000152402;ENSG00000155897;ENSG00000159899;ENSG00000162104;ENSG00000164116;ENSG00000164742;ENSG00000169418;ENSG00000173175;ENSG00000174233
HMR_4002	2 ADP[c] <=> AMP[c] + ATP[c]	Purine metabolism	ENSG00000004455;ENSG00000085231;ENSG00000106992;ENSG00000140057;ENSG00000147853;ENSG00000154027;ENSG00000155085;ENSG00000162433;ENSG00000165695
HMR_4010	AMP[c] + H2O[c] => Pi[c] + adenosine[c]	Purine metabolism	ENSG00000014257;ENSG00000076685;ENSG00000116981;ENSG00000122643;ENSG00000125458;ENSG00000135318;ENSG00000141698;ENSG00000146587;ENSG00000185013;ENSG00000205309
HMR_4082	AMP[m] + H2O[m] => Pi[m] + adenosine[m]	Purine metabolism	ENSG00000014257;ENSG00000076685;ENSG00000116981;ENSG00000122643;ENSG00000125458;ENSG00000135318;ENSG00000141698;ENSG00000146587;ENSG00000185013;ENSG00000205309
HMR_4012	ATP[c] + adenosine[c] => ADP[c] + AMP[c]	Purine metabolism	ENSG00000156110;ENSG00000156136
HMR_4014	H2O[c] + cAMP[c] => AMP[c]	Purine metabolism	ENSG00000065989;ENSG00000073417;ENSG00000095464;ENSG00000105650;ENSG00000112541;ENSG00000113231;ENSG00000113448;ENSG00000115252;ENSG00000123360;ENSG00000128655;ENSG00000132915;ENSG00000133256;ENSG00000137496;ENSG00000138735;ENSG00000139053;ENSG00000152270;ENSG00000154678;ENSG00000156973;ENSG00000160191;ENSG00000171408;ENSG00000172572;ENSG00000184588;ENSG00000185527;ENSG00000186642;ENSG00000205268
HMR_4022	GTP[c] => PPi[c] + cGMP[c]	Purine metabolism	ENSG00000061918;ENSG00000070019;ENSG00000078295;ENSG00000101890;ENSG00000121281;ENSG00000123201;ENSG00000129467;ENSG00000132518;ENSG00000138031;ENSG00000143199;ENSG00000152402;ENSG00000155897;ENSG00000159899;ENSG00000162104;ENSG00000164116;ENSG00000164742;ENSG00000169418;ENSG00000173175;ENSG00000174233
HMR_4038	FAICAR[c] <=> H2O[c] + IMP[c]	Purine metabolism	ENSG00000138363
HMR_4040	H2O[c] + IMP[c] + NAD+[c] => H+[c] + NADH[c] + xanthosine-5-phosphate[c]	Purine metabolism	ENSG00000106348;ENSG00000178035
HMR_4042	GTP[c] + IMP[c] + aspartate[c] => GDP[c] + Pi[c] + adenylosuccinate[c]	Purine metabolism	ENSG00000035687;ENSG00000185100
HMR_4046	ATP[c] + H2O[c] + glutamine[c] + xanthosine-5-phosphate[c] => AMP[c] + GMP[c] + PPi[c] + glutamate[c]	Purine metabolism	ENSG00000163655
HMR_4048	H2O[c] + cGMP[c] => GMP[c]	Purine metabolism	ENSG00000065989;ENSG00000073417;ENSG00000095464;ENSG00000105650;ENSG00000112541;ENSG00000113231;ENSG00000113448;ENSG00000115252;ENSG00000123360;ENSG00000128655;ENSG00000132915;ENSG00000133256;ENSG00000137496;ENSG00000138735;ENSG00000139053;ENSG00000152270;ENSG00000154678;ENSG00000156973;ENSG00000160191;ENSG00000171408;ENSG00000172572;ENSG00000184588;ENSG00000185527;ENSG00000186642;ENSG00000205268
HMR_4080	AMP[c] + H2O[c] => IMP[c] + NH3[c]	Purine metabolism	ENSG00000116337;ENSG00000116748;ENSG00000133805
HMR_4085	AMP[c] + PPi[c] <=> PRPP[c] + adenine[c]	Purine metabolism	ENSG00000198931
HMR_4134	GDP[s] + H2O[s] => GMP[s] + Pi[s]	Purine metabolism	ENSG00000054179;ENSG00000138185;ENSG00000168032;ENSG00000171302;ENSG00000187097;ENSG00000188833;ENSG00000197217;ENSG00000197586
HMR_4171	GDP[c] + PEP[c] => GTP[c] + pyruvate[c]	Purine metabolism	ENSG00000067225;ENSG00000143627
HMR_4406	H2O[c] + PRPP[c] + glutamine[c] => 5-phosphoribosylamine[c] + PPi[c] + glutamate[c]	Purine metabolism	ENSG00000128059
HMR_4417	H2O[c] + IMP[c] => Pi[c] + inosine[c]	Purine metabolism	ENSG00000014257;ENSG00000076685;ENSG00000116981;ENSG00000122643;ENSG00000125458;ENSG00000135318;ENSG00000141698;ENSG00000146587;ENSG00000185013;ENSG00000205309
HMR_4418	IMP[c] + PPi[c] <=> PRPP[c] + hypoxanthine[c]	Purine metabolism	ENSG00000165704
HMR_4419	GMP[c] + H+[c] + NADPH[c] => IMP[c] + NADP+[c] + NH3[c]	Purine metabolism	ENSG00000100938;ENSG00000137198
HMR_4421	PEP[c] + dADP[c] => dATP[c] + pyruvate[c]	Purine metabolism	ENSG00000067225;ENSG00000143627
HMR_4449	GMP[c] + H2O[c] => Pi[c] + guanosine[c]	Purine metabolism	ENSG00000014257;ENSG00000076685;ENSG00000116981;ENSG00000122643;ENSG00000125458;ENSG00000135318;ENSG00000141698;ENSG00000146587;ENSG00000185013;ENSG00000205309
HMR_4452	GMP[c] + PPi[c] <=> PRPP[c] + guanine[c]	Purine metabolism	ENSG00000165704
HMR_4453	ATP[c] + NH3[c] + xanthosine-5-phosphate[c] => AMP[c] + GMP[c] + PPi[c]	Purine metabolism	ENSG00000163655
HMR_4481	H2O[c] + adenosine[c] => NH3[c] + inosine[c]	Purine metabolism	ENSG00000093072;ENSG00000196839
HMR_4482	H2O[s] + adenosine[s] => NH3[s] + inosine[s]	Purine metabolism	ENSG00000093072;ENSG00000196839
HMR_4495	ITP[c] + glucosamine[c] => IDP[c] + glucosamine-6-phosphate[c]	Purine metabolism	ENSG00000156510;ENSG00000156515;ENSG00000159399;ENSG00000160883
HMR_4496	dATP[c] + glucosamine[c] => dADP[c] + glucosamine-6-phosphate[c]	Purine metabolism	ENSG00000156510;ENSG00000156515;ENSG00000159399;ENSG00000160883
HMR_4573	PEP[c] + dGDP[c] => dGTP[c] + pyruvate[c]	Purine metabolism	ENSG00000067225;ENSG00000143627
HMR_4603	2-deoxy-D-ribose-1-phosphate[c] + guanine[c] <=> Pi[c] + deoxyguanosine[c]	Purine metabolism	ENSG00000025708;ENSG00000198805
HMR_4694	H2O[c] + deoxyadenosine[c] => NH3[c] + deoxyinosine[c]	Purine metabolism	ENSG00000093072;ENSG00000196839
HMR_4695	2-deoxy-D-ribose-1-phosphate[c] + adenine[c] <=> Pi[c] + deoxyadenosine[c]	Purine metabolism	ENSG00000025708;ENSG00000198805
HMR_4709	2-deoxy-D-ribose-1-phosphate[c] + hypoxanthine[c] <=> Pi[c] + deoxyinosine[c]	Purine metabolism	ENSG00000025708;ENSG00000198805
HMR_4799	5-phosphoribosylamine[c] + ATP[c] + glycine[c] => ADP[c] + GAR[c] + Pi[c]	Purine metabolism	ENSG00000159131
HMR_4802	5-phosphoribosylformylglycinamidine[c] + ATP[c] => ADP[c] + AIR[c] + Pi[c]	Purine metabolism	ENSG00000159131
HMR_4808	ATP[c] + H2O[c] + N-formyl-GAR[c] + glutamine[c] => 5-phosphoribosylformylglycinamidine[c] + ADP[c] + Pi[c] + glutamate[c]	Purine metabolism	ENSG00000178921
HMR_4810	5-phosphoribosyl-4-carboxy-5-aminoimidazole[c] + ATP[c] + aspartate[c] => ADP[c] + Pi[c] + SAICAR[c]	Purine metabolism	ENSG00000128050
HMR_4814	10-formyl-THF[c] + AICAR[c] <=> FAICAR[c] + THF[c]	Purine metabolism	ENSG00000138363
HMR_5301	GTP[c] + uridine[c] => GDP[c] + UMP[c]	Purine metabolism	ENSG00000130717;ENSG00000143179;ENSG00000198276
HMR_5353	ADP[c] + dGDP[c] <=> ATP[c] + dGMP[c]	Purine metabolism	ENSG00000143774
HMR_6606	ascorbate[c] + urate radical[c] <=> monodehydroascorbate[c] + urate[c]	Purine metabolism
HMR_7144	ADP-ribose[c] + H2O[c] => AMP[c] + ribose-5-phosphate[c]	Purine metabolism	ENSG00000142185;ENSG00000165609;ENSG00000170222;ENSG00000170502
HMR_4016	ADP[c] + GTP[c] <=> ATP[c] + GDP[c]	Purine metabolism	ENSG00000011052;ENSG00000103024;ENSG00000103202;ENSG00000112981;ENSG00000123009;ENSG00000143156;ENSG00000172113;ENSG00000239672;ENSG00000243678
HMR_4018	ADP[m] + GTP[m] <=> ATP[m] + GDP[m]	Purine metabolism	ENSG00000011052;ENSG00000103024;ENSG00000103202;ENSG00000112981;ENSG00000123009;ENSG00000143156;ENSG00000172113;ENSG00000239672;ENSG00000243678
HMR_4044	ADP[c] + dATP[c] <=> ATP[c] + dADP[c]	Purine metabolism	ENSG00000011052;ENSG00000103024;ENSG00000103202;ENSG00000112981;ENSG00000123009;ENSG00000143156;ENSG00000172113;ENSG00000239672;ENSG00000243678
HMR_4291	ADP[c] + ITP[c] <=> ATP[c] + IDP[c]	Purine metabolism	ENSG00000011052;ENSG00000103024;ENSG00000103202;ENSG00000112981;ENSG00000123009;ENSG00000143156;ENSG00000172113;ENSG00000239672;ENSG00000243678
HMR_4420	ADP[m] + dATP[m] => ATP[m] + dADP[m]	Purine metabolism	ENSG00000011052;ENSG00000103024;ENSG00000103202;ENSG00000112981;ENSG00000123009;ENSG00000143156;ENSG00000172113;ENSG00000239672;ENSG00000243678
HMR_4570	ADP[c] + dGTP[c] <=> ATP[c] + dGDP[c]	Purine metabolism	ENSG00000011052;ENSG00000103024;ENSG00000103202;ENSG00000112981;ENSG00000123009;ENSG00000143156;ENSG00000172113;ENSG00000239672;ENSG00000243678
HMR_4572	ADP[m] + dGTP[m] => ATP[m] + dGDP[m]	Purine metabolism	ENSG00000011052;ENSG00000103024;ENSG00000103202;ENSG00000112981;ENSG00000123009;ENSG00000143156;ENSG00000172113;ENSG00000239672;ENSG00000243678
HMR_4006	ADP[c] + UTP[c] <=> ATP[c] + UDP[c]	Pyrimidine metabolism	ENSG00000011052;ENSG00000103024;ENSG00000103202;ENSG00000112981;ENSG00000123009;ENSG00000143156;ENSG00000172113;ENSG00000239672;ENSG00000243678
HMR_4028	ADP[c] + CTP[c] <=> ATP[c] + CDP[c]	Pyrimidine metabolism	ENSG00000011052;ENSG00000103024;ENSG00000103202;ENSG00000112981;ENSG00000123009;ENSG00000143156;ENSG00000172113;ENSG00000239672;ENSG00000243678
HMR_4670	ADP[c] + dCTP[c] <=> ATP[c] + dCDP[c]	Pyrimidine metabolism	ENSG00000011052;ENSG00000103024;ENSG00000103202;ENSG00000112981;ENSG00000123009;ENSG00000143156;ENSG00000172113;ENSG00000239672;ENSG00000243678
HMR_4675	ATP[m] + dUDP[m] => ADP[m] + dUTP[m]	Pyrimidine metabolism	ENSG00000011052;ENSG00000103024;ENSG00000103202;ENSG00000112981;ENSG00000123009;ENSG00000143156;ENSG00000172113;ENSG00000239672;ENSG00000243678
HMR_6614	dADP[c] + dTTP[c] <=> dATP[c] + dTDP[c]	Pyrimidine metabolism	ENSG00000011052;ENSG00000103024;ENSG00000103202;ENSG00000112981;ENSG00000123009;ENSG00000143156;ENSG00000172113;ENSG00000239672;ENSG00000243678
HMR_6615	dADP[m] + dTTP[m] <=> dATP[m] + dTDP[m]	Pyrimidine metabolism	ENSG00000011052;ENSG00000103024;ENSG00000103202;ENSG00000112981;ENSG00000123009;ENSG00000143156;ENSG00000172113;ENSG00000239672;ENSG00000243678
HMR_6616	dADP[n] + dTTP[n] <=> dATP[n] + dTDP[n]	Pyrimidine metabolism	ENSG00000011052;ENSG00000103024;ENSG00000103202;ENSG00000112981;ENSG00000123009;ENSG00000143156;ENSG00000172113;ENSG00000239672;ENSG00000243678
HMR_4635	ADP[c] + dTTP[c] <=> ATP[c] + dTDP[c]	Pyrimidine metabolism	ENSG00000011052;ENSG00000103024;ENSG00000103202;ENSG00000112981;ENSG00000123009;ENSG00000143156;ENSG00000172113;ENSG00000239672;ENSG00000243678
HMR_3970	H2O[c] + UMP[c] => Pi[c] + uridine[c]	Pyrimidine metabolism	ENSG00000122643
HMR_4008	ADP[c] + UDP[c] <=> ATP[c] + UMP[c]	Pyrimidine metabolism	ENSG00000162368
HMR_4032	ATP[c] + NH3[c] + UTP[c] => ADP[c] + CTP[c] + Pi[c]	Pyrimidine metabolism	ENSG00000047230;ENSG00000171793
HMR_4034	2 ATP[c] + H+[c] + H2O[c] + HCO3-[c] + glutamine[c] => 2 ADP[c] + Pi[c] + carbamoyl-phosphate[c] + glutamate[c]	Pyrimidine metabolism	ENSG00000084774
HMR_4036	orotidine-5-phosphate[c] => CO2[c] + UMP[c]	Pyrimidine metabolism	ENSG00000114491
HMR_4059	H2O[r] + UDP[r] => Pi[r] + UMP[r]	Pyrimidine metabolism	ENSG00000054179;ENSG00000138185;ENSG00000168032;ENSG00000171302;ENSG00000187097;ENSG00000188833;ENSG00000197217;ENSG00000197586
HMR_4060	H2O[s] + UDP[s] => Pi[s] + UMP[s]	Pyrimidine metabolism	ENSG00000054179;ENSG00000138185;ENSG00000168032;ENSG00000171302;ENSG00000187097;ENSG00000188833;ENSG00000197217;ENSG00000197586
HMR_4177	CMP[c] + H2O[c] => Pi[c] + cytidine[c]	Pyrimidine metabolism	ENSG00000014257;ENSG00000076685;ENSG00000116981;ENSG00000122643;ENSG00000125458;ENSG00000135318;ENSG00000141698;ENSG00000146587;ENSG00000185013;ENSG00000205309
HMR_4182	GTP[c] + cytidine[c] => CMP[c] + GDP[c]	Pyrimidine metabolism	ENSG00000116199;ENSG00000141560;ENSG00000162408;ENSG00000167363;ENSG00000172456
HMR_4194	ATP[c] + H2O[c] + UTP[c] + glutamine[c] => ADP[c] + CTP[c] + Pi[c] + glutamate[c]	Pyrimidine metabolism	ENSG00000047230;ENSG00000171793
HMR_4210	PEP[c] + UDP[c] => UTP[c] + pyruvate[c]	Pyrimidine metabolism	ENSG00000067225;ENSG00000143627
HMR_4343	PRPP[c] + uracil[c] => PPi[c] + UMP[c]	Pyrimidine metabolism	ENSG00000094841
HMR_4345	5,6-Dihydrouracil[c] + NADP+[c] <=> H+[c] + NADPH[c] + uracil[c]	Pyrimidine metabolism	ENSG00000188641
HMR_4485	2-deoxy-D-ribose-1-phosphate[c] + thymine[c] <=> Pi[c] + thymidine[c]	Pyrimidine metabolism	ENSG00000025708;ENSG00000198805
HMR_4510	H2O[c] + dCMP[c] => Pi[c] + deoxycytidine[c]	Pyrimidine metabolism	ENSG00000014257;ENSG00000076685;ENSG00000116981;ENSG00000122643;ENSG00000125458;ENSG00000135318;ENSG00000141698;ENSG00000146587;ENSG00000185013;ENSG00000205309
HMR_4512	ADP[c] + dCDP[c] <=> ATP[c] + dCMP[c]	Pyrimidine metabolism	ENSG00000162368
HMR_4513	ATP[c] + deoxycytidine[c] => ADP[c] + dCMP[c]	Pyrimidine metabolism	ENSG00000156136
HMR_4579	Pi[c] + uridine[c] <=> ribose-1-phosphate[c] + uracil[c]	Pyrimidine metabolism	ENSG00000007001;ENSG00000183696
HMR_4575	(S)-dihydroorotate[c] + ubiquinone[m] <=> orotate[c] + ubiquinol[m]	Pyrimidine metabolism	ENSG00000102967
HMR_4643	H2O[m] + dUTP[m] => PPi[m] + dUMP[m]	Pyrimidine metabolism	ENSG00000125877;ENSG00000128951
HMR_4676	cytidine[c] + dUTP[c] => CMP[c] + dUDP[c]	Pyrimidine metabolism	ENSG00000130717;ENSG00000143179;ENSG00000198276
HMR_5299	ATP[c] + uridine[c] => ADP[c] + UMP[c]	Pyrimidine metabolism	ENSG00000130717;ENSG00000143179;ENSG00000198276
HMR_5352	dUTP[c] + uridine[c] => UMP[c] + dUDP[c]	Pyrimidine metabolism	ENSG00000130717;ENSG00000143179;ENSG00000198276
HMR_6623	dGTP[c] + deoxyuridine[c] => dGDP[c] + dUMP[c]	Pyrimidine metabolism	ENSG00000167900
HMR_6624	dGTP[m] + deoxyuridine[m] => dGDP[m] + dUMP[m]	Pyrimidine metabolism	ENSG00000166548
HMR_6627	PEP[c] + dTDP[c] <=> dTTP[c] + pyruvate[c]	Pyrimidine metabolism	ENSG00000067225;ENSG00000143627
HMR_8072	2-deoxy-D-ribose-1-phosphate[c] + H2O[c] => Pi[c] + deoxyribose[c]	Pyrimidine metabolism
HMR_8637	H2O[c] + cytosine[c] => NH3[c] + uracil[c]	Pyrimidine metabolism
HMR_3965	H2O[c] + dUDP[c] => Pi[c] + dUMP[c]	Nucleotide metabolism	ENSG00000128951
HMR_3967	CDP[c] + GDP[c] <=> CMP[c] + GTP[c]	Nucleotide metabolism	ENSG00000162368
HMR_4024	ADP[c] + CDP[c] <=> ATP[c] + CMP[c]	Nucleotide metabolism	ENSG00000162368
HMR_4054	ATP[c] + thymidine[c] => ADP[c] + dTMP[c]	Nucleotide metabolism	ENSG00000167900
HMR_4083	ATP[m] + adenosine[m] => ADP[m] + AMP[m]	Nucleotide metabolism
HMR_4136	GTP[s] + H2O[s] => GDP[s] + Pi[s]	Nucleotide metabolism	ENSG00000054179;ENSG00000079805;ENSG00000087470;ENSG00000106976;ENSG00000138185;ENSG00000168032;ENSG00000171302;ENSG00000187097;ENSG00000188833;ENSG00000197217;ENSG00000197586;ENSG00000197959;ENSG00000101210;ENSG00000140598;ENSG00000156508;ENSG00000164347;ENSG00000167658;ENSG00000168827;ENSG00000178952
HMR_4180	ATP[c] + cytidine[c] => ADP[c] + CMP[c]	Nucleotide metabolism	ENSG00000130717;ENSG00000143179;ENSG00000198276
HMR_4185	ATP[c] + sulfate[c] => PPi[c] + adenylyl sulfate[c]	Nucleotide metabolism	ENSG00000138801;ENSG00000198682
HMR_4186	ATP[c] + adenylyl sulfate[c] => ADP[c] + PAPS[c]	Nucleotide metabolism	ENSG00000138801;ENSG00000198682
HMR_4342	H2O[s] + IDP[s] => IMP[s] + Pi[s]	Nucleotide metabolism	ENSG00000054179;ENSG00000138185;ENSG00000168032;ENSG00000171302;ENSG00000187097;ENSG00000188833;ENSG00000197217;ENSG00000197586
HMR_4344	5,6-Dihydrouracil[c] + NAD+[c] <=> H+[c] + NADH[c] + uracil[c]	Nucleotide metabolism
HMR_4483	ATP[m] + thymidine[m] => ADP[m] + dTMP[m]	Nucleotide metabolism	ENSG00000166548
HMR_4507	H2O[c] + dCMP[c] => NH3[c] + dUMP[c]	Nucleotide metabolism	ENSG00000129187
HMR_4641	ATP[c] + deoxyuridine[c] => ADP[c] + dUMP[c]	Nucleotide metabolism	ENSG00000167900
HMR_4680	2-deoxy-D-ribose-1-phosphate[c] + uracil[c] <=> Pi[c] + deoxyuridine[c]	Nucleotide metabolism	ENSG00000007001;ENSG00000183696
HMR_4806	10-formyl-THF[c] + GAR[c] => N-formyl-GAR[c] + THF[c]	Nucleotide metabolism	ENSG00000159131
HMR_6625	ATP[m] + deoxyuridine[m] => ADP[m] + dUMP[m]	Nucleotide metabolism	ENSG00000166548
HMR_6626	H2O[m] + dUMP[m] => Pi[m] + deoxyuridine[m]	Nucleotide metabolism	ENSG00000125458;ENSG00000205309
HMR_7160	0.3 dATP[c] + 0.2 dCTP[c] + 0.2 dGTP[c] + 0.3 dTTP[c] => DNA[c] + PPi[c]	Nucleotide metabolism	ENSG00000009413;ENSG00000014138;ENSG00000051341;ENSG00000062822;ENSG00000070501;ENSG00000077514;ENSG00000100479;ENSG00000101751;ENSG00000101868;ENSG00000106628;ENSG00000111445;ENSG00000112941;ENSG00000115350;ENSG00000122008;ENSG00000122678;ENSG00000130997;ENSG00000132382;ENSG00000140521;ENSG00000148229;ENSG00000166169;ENSG00000170734;ENSG00000175482;ENSG00000177084;ENSG00000256525
HMR_7161	0.18 ATP[c] + 0.3 CTP[c] + 0.34 GTP[c] + 0.18 UTP[c] => PPi[c] + RNA[c]	Nucleotide metabolism	ENSG00000005075;ENSG00000013503;ENSG00000039523;ENSG00000047315;ENSG00000058600;ENSG00000066379;ENSG00000068654;ENSG00000083223;ENSG00000090060;ENSG00000099817;ENSG00000099821;ENSG00000100142;ENSG00000102978;ENSG00000105258;ENSG00000107951;ENSG00000113356;ENSG00000115421;ENSG00000121851;ENSG00000125630;ENSG00000132664;ENSG00000134744;ENSG00000137054;ENSG00000144231;ENSG00000147669;ENSG00000148606…
HMR_7162	0.18 ADP[c] + 0.3 CDP[c] + 0.34 GDP[c] + 0.18 UDP[c] => Pi[c] + RNA[c]	Nucleotide metabolism	ENSG00000138035
HMR_7163	DNA[c] + H2O[c] => 0.3 dAMP[c] + 0.2 dCMP[c] + 0.2 dGMP[c] + 0.3 dTMP[c]	Nucleotide metabolism	ENSG00000113456;ENSG00000172613;ENSG00000183479;ENSG00000213689
HMR_7164	H2O[c] + RNA[c] => 0.18 AMP[c] + 0.3 CMP[c] + 0.34 GMP[c] + 0.18 UMP[c]	Nucleotide metabolism	ENSG00000113456;ENSG00000172613;ENSG00000183479;ENSG00000213689
HMR_7713	AMP[l] + H2O[l] => Pi[l] + adenosine[l]	Nucleotide metabolism	ENSG00000135318
HMR_7716	H2O[l] + UMP[l] => Pi[l] + uridine[l]	Nucleotide metabolism	ENSG00000135318
HMR_7721	CMP[l] + H2O[l] => Pi[l] + cytidine[l]	Nucleotide metabolism	ENSG00000135318
HMR_7725	H2O[l] + dTMP[l] => Pi[l] + thymidine[l]	Nucleotide metabolism	ENSG00000125458
HMR_7728	GMP[l] + H2O[l] => Pi[l] + guanosine[l]	Nucleotide metabolism	ENSG00000135318
HMR_7863	CDP[c] + UDP[c] <=> CTP[c] + UMP[c]	Nucleotide metabolism	ENSG00000162368
HMR_7864	CDP[n] + UDP[n] <=> CTP[n] + UMP[n]	Nucleotide metabolism	ENSG00000162368
HMR_7865	2 UDP[c] <=> UMP[c] + UTP[c]	Nucleotide metabolism	ENSG00000162368
HMR_7866	2 UDP[n] <=> UMP[n] + UTP[n]	Nucleotide metabolism	ENSG00000162368
HMR_7867	GDP[c] + UDP[c] <=> GTP[c] + UMP[c]	Nucleotide metabolism	ENSG00000162368
HMR_7868	GDP[n] + UDP[n] <=> GTP[n] + UMP[n]	Nucleotide metabolism	ENSG00000162368
HMR_7869	UDP[c] + dADP[c] <=> UMP[c] + dATP[c]	Nucleotide metabolism	ENSG00000162368
HMR_7870	UDP[n] + dADP[n] <=> UMP[n] + dATP[n]	Nucleotide metabolism	ENSG00000162368
HMR_7871	UDP[c] + dCDP[c] <=> UMP[c] + dCTP[c]	Nucleotide metabolism	ENSG00000162368
HMR_7872	UDP[n] + dCDP[n] <=> UMP[n] + dCTP[n]	Nucleotide metabolism	ENSG00000162368
HMR_7873	UDP[c] + dGDP[c] <=> UMP[c] + dGTP[c]	Nucleotide metabolism	ENSG00000162368
HMR_7874	UDP[n] + dGDP[n] <=> UMP[n] + dGTP[n]	Nucleotide metabolism	ENSG00000162368
HMR_7876	ADP[n] + UDP[n] <=> ATP[n] + UMP[n]	Nucleotide metabolism	ENSG00000162368
HMR_7878	ADP[c] + dITP[c] <=> ATP[c] + dIDP[c]	Nucleotide metabolism	ENSG00000011052;ENSG00000103024;ENSG00000103202;ENSG00000112981;ENSG00000123009;ENSG00000143156;ENSG00000172113;ENSG00000239672;ENSG00000243678
HMR_7881	ADP[n] + dITP[n] <=> ATP[n] + dIDP[n]	Nucleotide metabolism	ENSG00000011052;ENSG00000239672
HMR_7882	ADP[n] + GTP[n] <=> ATP[n] + GDP[n]	Nucleotide metabolism	ENSG00000011052;ENSG00000239672
HMR_7884	ADP[n] + UTP[n] <=> ATP[n] + UDP[n]	Nucleotide metabolism	ENSG00000011052;ENSG00000239672
HMR_7885	ADP[n] + CTP[n] <=> ATP[n] + CDP[n]	Nucleotide metabolism	ENSG00000011052;ENSG00000239672
HMR_7886	ADP[m] + dTTP[m] <=> ATP[m] + dTDP[m]	Nucleotide metabolism	ENSG00000103202
HMR_7887	ADP[n] + dTTP[n] <=> ATP[n] + dTDP[n]	Nucleotide metabolism	ENSG00000011052;ENSG00000239672
HMR_7888	ADP[n] + dGTP[n] <=> ATP[n] + dGDP[n]	Nucleotide metabolism	ENSG00000011052;ENSG00000239672
HMR_7890	ADP[m] + dCTP[m] <=> ATP[m] + dCDP[m]	Nucleotide metabolism	ENSG00000103202
HMR_7891	ADP[n] + dCTP[n] <=> ATP[n] + dCDP[n]	Nucleotide metabolism	ENSG00000011052;ENSG00000239672
HMR_7892	ADP[n] + dATP[n] <=> ATP[n] + dADP[n]	Nucleotide metabolism	ENSG00000011052;ENSG00000239672
HMR_7893	ADP[n] + ITP[n] <=> ATP[n] + IDP[n]	Nucleotide metabolism	ENSG00000011052;ENSG00000239672
HMR_8083	H2O[n] + cGMP[n] => GMP[n]	Nucleotide metabolism	ENSG00000065989;ENSG00000073417;ENSG00000095464;ENSG00000105650;ENSG00000112541;ENSG00000113231;ENSG00000113448;ENSG00000115252;ENSG00000123360;ENSG00000128655;ENSG00000132915;ENSG00000133256;ENSG00000137496;ENSG00000138735;ENSG00000139053;ENSG00000152270;ENSG00000154678;ENSG00000156973;ENSG00000160191;ENSG00000171408;ENSG00000172572;ENSG00000184588;ENSG00000185527;ENSG00000186642;ENSG00000205268
HMR_8085	H2O[g] + cGMP[g] => GMP[g]	Nucleotide metabolism	ENSG00000065989;ENSG00000073417;ENSG00000095464;ENSG00000105650;ENSG00000112541;ENSG00000113231;ENSG00000113448;ENSG00000115252;ENSG00000123360;ENSG00000128655;ENSG00000132915;ENSG00000133256;ENSG00000137496;ENSG00000138735;ENSG00000139053;ENSG00000152270;ENSG00000154678;ENSG00000156973;ENSG00000160191;ENSG00000171408;ENSG00000172572;ENSG00000184588;ENSG00000185527;ENSG00000186642;ENSG00000205268
HMR_8087	H2O[g] + cAMP[g] => AMP[g]	Nucleotide metabolism	ENSG00000065989;ENSG00000073417;ENSG00000095464;ENSG00000105650;ENSG00000112541;ENSG00000113231;ENSG00000113448;ENSG00000115252;ENSG00000123360;ENSG00000128655;ENSG00000132915;ENSG00000133256;ENSG00000137496;ENSG00000138735;ENSG00000139053;ENSG00000152270;ENSG00000154678;ENSG00000156973;ENSG00000160191;ENSG00000171408;ENSG00000172572;ENSG00000184588;ENSG00000185527;ENSG00000186642;ENSG00000205268
HMR_8448	CDP[c] + dGDP[c] <=> CMP[c] + dGTP[c]	Nucleotide metabolism	ENSG00000162368
HMR_8449	CDP[n] + dGDP[n] <=> CMP[n] + dGTP[n]	Nucleotide metabolism	ENSG00000162368
HMR_8450	dCDP[c] + dGDP[c] <=> dCMP[c] + dGTP[c]	Nucleotide metabolism	ENSG00000162368
HMR_8451	dCDP[n] + dGDP[n] <=> dCMP[n] + dGTP[n]	Nucleotide metabolism	ENSG00000162368
HMR_8452	2 dCDP[c] <=> dCMP[c] + dCTP[c]	Nucleotide metabolism	ENSG00000162368
HMR_8453	2 dCDP[n] <=> dCMP[n] + dCTP[n]	Nucleotide metabolism	ENSG00000162368
HMR_8454	dADP[c] + dCDP[c] <=> dATP[c] + dCMP[c]	Nucleotide metabolism	ENSG00000162368
HMR_8455	dADP[n] + dCDP[n] <=> dATP[n] + dCMP[n]	Nucleotide metabolism	ENSG00000162368
HMR_8456	UDP[c] + dCDP[c] <=> UTP[c] + dCMP[c]	Nucleotide metabolism	ENSG00000162368
HMR_8457	UDP[n] + dCDP[n] <=> UTP[n] + dCMP[n]	Nucleotide metabolism	ENSG00000162368
HMR_8458	ADP[n] + CDP[n] <=> ATP[n] + CMP[n]	Nucleotide metabolism	ENSG00000162368
HMR_8459	ADP[n] + dCDP[n] <=> ATP[n] + dCMP[n]	Nucleotide metabolism	ENSG00000162368
HMR_8460	CDP[n] + dCDP[n] <=> CTP[n] + dCMP[n]	Nucleotide metabolism	ENSG00000162368
HMR_8462	GDP[n] + dCDP[n] <=> GTP[n] + dCMP[n]	Nucleotide metabolism	ENSG00000162368
HMR_8463	CDP[c] + dCDP[c] <=> CTP[c] + dCMP[c]	Nucleotide metabolism	ENSG00000162368
HMR_8464	CDP[n] + GDP[n] <=> CMP[n] + GTP[n]	Nucleotide metabolism	ENSG00000162368
HMR_8465	2 CDP[c] <=> CMP[c] + CTP[c]	Nucleotide metabolism	ENSG00000162368
HMR_8466	2 CDP[n] <=> CMP[n] + CTP[n]	Nucleotide metabolism	ENSG00000162368
HMR_8467	CDP[c] + UDP[c] <=> CMP[c] + UTP[c]	Nucleotide metabolism	ENSG00000162368
HMR_8468	CDP[n] + UDP[n] <=> CMP[n] + UTP[n]	Nucleotide metabolism	ENSG00000162368
HMR_8469	CDP[c] + dADP[c] <=> CMP[c] + dATP[c]	Nucleotide metabolism	ENSG00000162368
HMR_8470	CDP[n] + dADP[n] <=> CMP[n] + dATP[n]	Nucleotide metabolism	ENSG00000162368
HMR_8471	CDP[c] + dCDP[c] <=> CMP[c] + dCTP[c]	Nucleotide metabolism	ENSG00000162368
HMR_8472	CDP[n] + dCDP[n] <=> CMP[n] + dCTP[n]	Nucleotide metabolism	ENSG00000162368
HMR_8474	ATP[s] + 2 H2O[s] => AMP[s] + 2 Pi[s]	Nucleotide metabolism	ENSG00000054179;ENSG00000138185;ENSG00000168032;ENSG00000171302;ENSG00000187097;ENSG00000188833;ENSG00000197217;ENSG00000197586
HMR_8478	ADP[n] + dCMP[n] <=> ATP[n] + deoxycytidine[n]	Nucleotide metabolism	ENSG00000156136
HMR_8479	UDP[n] + dCMP[n] <=> UTP[n] + deoxycytidine[n]	Nucleotide metabolism	ENSG00000156136
HMR_8481	dADP[m] + dGDP[m] <=> dATP[m] + dGMP[m]	Nucleotide metabolism
HMR_8483	H2O[n] + dUTP[n] => PPi[n] + dUMP[n]	Nucleotide metabolism	ENSG00000128951
HMR_8485	H2O[g] + UDP[g] => Pi[g] + UMP[g]	Nucleotide metabolism	ENSG00000171302;ENSG00000197217;ENSG00000197586
HMR_8487	H2O[s] + UMP[s] => Pi[s] + uridine[s]	Nucleotide metabolism	ENSG00000135318;ENSG00000122643
HMR_3802	AKG[m] + H+[m] + NADH[m] + NH3[m] <=> H2O[m] + NAD+[m] + glutamate[m]	Alanine, aspartate and glutamate metabolism	ENSG00000148672;ENSG00000182890
HMR_3804	AKG[m] + H+[m] + NADPH[m] + NH3[m] <=> H2O[m] + NADP+[m] + glutamate[m]	Alanine, aspartate and glutamate metabolism	ENSG00000148672;ENSG00000182890
HMR_3811	ATP[c] + aspartate[c] + citrulline[c] => AMP[c] + PPi[c] + argininosuccinate[c]	Alanine, aspartate and glutamate metabolism	ENSG00000130707
HMR_3831	aspartate[c] => NH3[c] + fumarate[c]	Alanine, aspartate and glutamate metabolism	ENSG00000091483
HMR_3862	H2O[m] + asparagine[m] => NH3[m] + aspartate[m]	Alanine, aspartate and glutamate metabolism	ENSG00000162174;ENSG00000166183
HMR_3890	ATP[c] + NH3[c] + glutamate[c] => ADP[c] + Pi[c] + glutamine[c]	Alanine, aspartate and glutamate metabolism	ENSG00000135821;ENSG00000146166;ENSG00000178723
HMR_3892	H2O[m] + glutamine[m] => NH3[m] + glutamate[m]	Alanine, aspartate and glutamate metabolism	ENSG00000115419
HMR_3899	AKG[c] + alanine[c] <=> glutamate[c] + pyruvate[c]	Alanine, aspartate and glutamate metabolism	ENSG00000167701
HMR_3903	ATP[c] + H2O[c] + aspartate[c] + glutamine[c] => AMP[c] + PPi[c] + asparagine[c] + glutamate[c]	Alanine, aspartate and glutamate metabolism	ENSG00000070669
HMR_4115	2-oxoglutaramate[m] + H2O[m] => AKG[m] + NH3[m]	Alanine, aspartate and glutamate metabolism	ENSG00000114021
HMR_4172	H2O[c] + asparagine[c] => NH3[c] + aspartate[c]	Alanine, aspartate and glutamate metabolism	ENSG00000162174;ENSG00000166183
HMR_4197	glutamine[m] + pyruvate[m] => 2-oxoglutaramate[m] + alanine[m]	Alanine, aspartate and glutamate metabolism	ENSG00000109576;ENSG00000137944
HMR_3807	AKG[m] + ornithine[m] <=> L-glutamate 5-semialdehyde[m] + glutamate[m]	Arginine and proline metabolism	ENSG00000065154
HMR_3832	H2O[c] + arginine[c] => NH3[c] + citrulline[c]	Arginine and proline metabolism
HMR_3837	1-pyrroline-5-carboxylate[m] + H+[m] + NADH[m] => NAD+[m] + proline[m]	Arginine and proline metabolism	ENSG00000104524;ENSG00000143811;ENSG00000183010;ENSG00000243709
HMR_3956	CO2[m] + H2O[m] => H+[m] + HCO3-[m]	Arginine and proline metabolism	ENSG00000169239;ENSG00000174990
HMR_3993	H+[c] + 2 N-(omega)-hydroxyarginine[c] + NADPH[c] + 2 O2[c] => 2 H2O[c] + NADP+[c] + 2 NO[c] + 2 citrulline[c]	Arginine and proline metabolism	ENSG00000007171;ENSG00000089250;ENSG00000164867;ENSG00000167494;ENSG00000264216
HMR_4190	H+[c] + NADPH[c] + O2[c] + arginine[c] <=> H2O[c] + N-(omega)-hydroxyarginine[c] + NADP+[c]	Arginine and proline metabolism	ENSG00000007171;ENSG00000089250;ENSG00000164867;ENSG00000167494;ENSG00000264216
HMR_4583	SAH[c] + creatine[c] <=> SAM[c] + guanidinoacetate[c]	Arginine and proline metabolism	ENSG00000130005
HMR_8432	FAD[m] + THF[m] + sarcosine[m] => 5,10-methylene-THF[m] + FADH2[m] + glycine[m]	Arginine and proline metabolism	ENSG00000123453
HMR_8609	1-pyrroline-5-carboxylate[m] + H+[m] + NADPH[m] => NADP+[m] + proline[m]	Arginine and proline metabolism	ENSG00000104524;ENSG00000143811;ENSG00000183010;ENSG00000243709
HMR_0457	ATP[c] + glycerate[c] => 3-phospho-D-glycerate[c] + ADP[c]	Glycine, serine and threonine metabolism	ENSG00000168237
HMR_0460	ATP[m] + glycerate[m] => 3-phospho-D-glycerate[m] + ADP[m]	Glycine, serine and threonine metabolism	ENSG00000168237
HMR_3849	H2O[p] + O2[p] + sarcosine[p] => H2O2[p] + formaldehyde[p] + glycine[p]	Glycine, serine and threonine metabolism	ENSG00000123453;ENSG00000179761
HMR_3852	H2O[c] + O2[c] + aminoacetone[c] => H2O2[c] + NH3[c] + methylglyoxal[c]	Glycine, serine and threonine metabolism	ENSG00000131471
HMR_3856	H+[c] + NADH[c] + methylglyoxal[c] => D-lactaldehyde[c] + NAD+[c]	Glycine, serine and threonine metabolism	ENSG00000137106
HMR_3860	L-2-amino-3-oxobutanoic acid[m] => CO2[m] + aminoacetone[m]	Glycine, serine and threonine metabolism
HMR_4582	arginine[c] + glycine[c] <=> guanidinoacetate[c] + ornithine[c]	Glycine, serine and threonine metabolism	ENSG00000171766
HMR_4742	glycine[m] + succinyl-CoA[m] => 5-aminolevulinate[m] + CO2[m] + CoA[m]	Glycine, serine and threonine metabolism	ENSG00000023330;ENSG00000158578;ENSG00000178773
HMR_5392	5 ATP[c] + THF[c] + 5 glutamate[c] => 5 ADP[c] + 5 Pi[c] + THF-hexaglutamate[c]	Glycine, serine and threonine metabolism	ENSG00000136877
HMR_5393	THF-hexaglutamate[c] + 5 H2O[c] => THF[c] + 5 glutamate[c]	Glycine, serine and threonine metabolism	ENSG00000137563
HMR_8433	glycine[m] + lipoamide[m] => CO2[m] + S-aminomethyldihydrolipoamide[m]	Glycine, serine and threonine metabolism	ENSG00000091140;ENSG00000140905;ENSG00000145020;ENSG00000178445
HMR_8434	S-aminomethyldihydrolipoamide[m] + THF[m] => 5,10-methylene-THF[m] + NH3[m] + dihydrolipoamide[m]	Glycine, serine and threonine metabolism	ENSG00000091140;ENSG00000140905;ENSG00000145020;ENSG00000178445
HMR_8435	glycine[m] + lipoylprotein[m] => CO2[m] + S-aminomethyldihydrolipoylprotein[m]	Glycine, serine and threonine metabolism	ENSG00000091140;ENSG00000140905;ENSG00000145020;ENSG00000178445
HMR_8436	S-aminomethyldihydrolipoylprotein[m] + THF[m] => 5,10-methylene-THF[m] + NH3[m] + dihydrolipoylprotein[m]	Glycine, serine and threonine metabolism	ENSG00000091140;ENSG00000140905;ENSG00000145020;ENSG00000178445
HMR_8439	FAD[m] + H2O[m] + dimethylglycine[m] => FADH2[m] + formaldehyde[m] + sarcosine[m]	Glycine, serine and threonine metabolism	ENSG00000132837
HMR_8442	2-oxobutyrate[c] + CoA[c] + NAD+[c] => CO2[c] + H+[c] + NADH[c] + propanoyl-CoA[c]	Glycine, serine and threonine metabolism
HMR_9718	ATP[c] + homoserine[c] => ADP[c] + O-phospho-L-homoserine[c]	Glycine, serine and threonine metabolism
HMR_9486	H2O[c] + O-phospho-L-homoserine[c] => Pi[c] + threonine[c]	Glycine, serine and threonine metabolism	ENSG00000185875
HMR_4437	histidine[c] => NH3[c] + urocanate[c]	Histidine metabolism	ENSG00000084110
HMR_4660	4-imidazolone-5-propanoate[c] + H2O[c] => N-formimino-L-glutamate[c]	Histidine metabolism	ENSG00000139344
HMR_4712	H2O[c] + urocanate[c] => 4-imidazolone-5-propanoate[c]	Histidine metabolism	ENSG00000159650
HMR_5338	S-[2-carboxy-1-(1H-imidazol-4-yl)ethyl]-L-cysteine[c] + acetyl-CoA[c] => CoA[c] + N-acetyl-S-[2-carboxy-1-(1H-imidazol-4-yl)ethyl]-L-cysteine[c]	Histidine metabolism	ENSG00000012660;ENSG00000066322;ENSG00000118402;ENSG00000119915;ENSG00000164181;ENSG00000170522;ENSG00000197977
HMR_5339	H2O[c] + N-acetyl-S-[2-carboxy-1-(1H-imidazol-4-yl)ethyl]-L-cysteine[c] <=> S-[2-carboxy-1-(1H-imidazol-4-yl)ethyl]-L-cysteine[c] + acetate[c]	Histidine metabolism	ENSG00000068903;ENSG00000077463;ENSG00000078124;ENSG00000096717;ENSG00000124523;ENSG00000124596;ENSG00000132744;ENSG00000133315;ENSG00000138744;ENSG00000142082;ENSG00000156795;ENSG00000157045;ENSG00000172264;ENSG00000187531
HMR_4239	2-oxoadipate[m] + CoA[m] + NAD+[m] => CO2[m] + H+[m] + NADH[m] + glutaryl-CoA[m]	Lysine metabolism	DLSTP1;ENSG00000091140;ENSG00000105953;ENSG00000110435;ENSG00000119689;ENSG00000181192;ENSG00000197444
HMR_4288	AKG[m] + H+[m] + NADPH[m] + lysine[m] => H2O[m] + NADP+[m] + saccharopine[m]	Lysine metabolism	ENSG00000008311
HMR_4596	2-oxoadipate[c] + glutamate[c] <=> AKG[c] + L-2-aminoadipate[c]	Lysine metabolism	ENSG00000109576
HMR_4597	2-oxoadipate[m] + glutamate[m] <=> AKG[m] + L-2-aminoadipate[m]	Lysine metabolism	ENSG00000109576
HMR_4667	H2O[m] + NAD+[m] + saccharopine[m] => 2-aminoadipate 6-semialdehyde[m] + H+[m] + NADH[m] + glutamate[m]	Lysine metabolism	ENSG00000008311;ENSG00000143653
HMR_4668	H2O[m] + NADP+[m] + saccharopine[m] => 2-aminoadipate 6-semialdehyde[m] + H+[m] + NADPH[m] + glutamate[m]	Lysine metabolism	ENSG00000008311
HMR_4737	2-aminoadipate 6-semialdehyde[c] + H2O[c] + NAD+[c] => H+[c] + L-2-aminoadipate[c] + NADH[c]	Lysine metabolism	ENSG00000164904
HMR_4739	2-aminoadipate 6-semialdehyde[m] + H2O[m] + NAD+[m] => H+[m] + L-2-aminoadipate[m] + NADH[m]	Lysine metabolism	ENSG00000164904
HMR_8564	AKG[c] + kynurenine[c] => 4-(2-aminophenyl)-2,4-dioxobutanoate[c] + glutamate[c]	Tryptophan metabolism	ENSG00000109576;ENSG00000137944;ENSG00000171097
HMR_8565	4-(2-aminophenyl)-2,4-dioxobutanoate[c] => 4-hydroxy-2-quinolinecarboxylic acid[c] + H2O[c]	Tryptophan metabolism
HMR_8566	H+[c] + NADPH[c] + O2[c] + melatonin[c] => 6-hydroxymelatonin[c] + H2O[c] + NADP+[c]	Tryptophan metabolism	ENSG00000138061;ENSG00000140465;ENSG00000140505;ENSG00000165841
HMR_3935	GSH[c] + formaldehyde[c] <=> hydroxymethylglutathione[c]	Tyrosine metabolism	ENSG00000117305
HMR_4681	phenylalanine[c] => CO2[c] + phenethylamine[c]	Tyrosine metabolism	ENSG00000132437
HMR_4682	H2O[c] + O2[c] + phenethylamine[c] => H2O2[c] + NH3[c] + phenylacetaldehyde[c]	Tyrosine metabolism	ENSG00000002726;ENSG00000069535;ENSG00000131471;ENSG00000131480;ENSG00000189221
HMR_8529	H2O[c] + O2[c] + methylamine[c] => H2O2[c] + NH3[c] + formaldehyde[c]	Tyrosine metabolism	ENSG00000002726;ENSG00000131471;ENSG00000131480
HMR_8530	GSH[c] + NAD+[c] + formaldehyde[c] <=> H+[c] + NADH[c] + formylglutathione[c]	Tyrosine metabolism	ENSG00000147576;ENSG00000172955;ENSG00000187758;ENSG00000196344;ENSG00000196616;ENSG00000197894;ENSG00000198099;ENSG00000248144
HMR_8535	PAPS[c] + tyramine[c] => PAP[c] + tyramine-O-sulfate[c]	Tyrosine metabolism	ENSG00000196502;ENSG00000197165;ENSG00000213648;ENSG00000261052;LOC101060714
HMR_3208	ATP[m] + H+[m] + HCO3-[m] + propanoyl-CoA[m] => ADP[m] + Pi[m] + methylmalonyl-CoA[m]	Valine, leucine, and isoleucine metabolism	ENSG00000114054;ENSG00000175198
HMR_3211	propanoyl-CoA[m] + ubiquinone[m] => acrylyl-CoA[m] + ubiquinol[m]	Valine, leucine, and isoleucine metabolism	ENSG00000117054
HMR_3213	methylmalonyl-CoA[m] => (R)-methylmalonyl-CoA[m]	Valine, leucine, and isoleucine metabolism	ENSG00000124370
HMR_3215	(R)-methylmalonyl-CoA[m] => succinyl-CoA[m]	Valine, leucine, and isoleucine metabolism	ENSG00000146085
HMR_8787	methylmalonyl-CoA[m] => CO2[m] + propanoyl-CoA[m]	Valine, leucine, and isoleucine metabolism	ENSG00000103150
HMR_4220	3-hydroxy-L-kynurenine[c] + H2O[c] + NADP+[c] <=> H+[c] + NADPH[c] + O2[c] + kynurenine[c]	Phenylalanine, tyrosine and tryptophan biosynthesis	ENSG00000117009
HMR_4222	4-hydroxy-2-quinolinecarboxylic acid[c] + H2O[c] + glutamate[c] <=> AKG[c] + kynurenine[c]	Phenylalanine, tyrosine and tryptophan biosynthesis	ENSG00000109576;ENSG00000137944;ENSG00000171097
HMR_4242	glutaryl-CoA[m] + ubiquinone[m] => CO2[m] + crotonyl-CoA[m] + ubiquinol[m]	Phenylalanine, tyrosine and tryptophan biosynthesis	ENSG00000105607
HMR_4243	FAD[m] + glutaryl-CoA[m] => CO2[m] + FADH2[m] + crotonyl-CoA[m]	Phenylalanine, tyrosine and tryptophan biosynthesis	ENSG00000105607
HMR_4244	3-hydroxy-L-kynurenine[c] + AKG[c] => 4-(2-amino-3-hydroxyphenyl)-2,4-dioxobutanoate[c] + glutamate[c]	Phenylalanine, tyrosine and tryptophan biosynthesis	ENSG00000109576;ENSG00000137944;ENSG00000171097
HMR_4245	4-(2-amino-3-hydroxyphenyl)-2,4-dioxobutanoate[c] => H2O[c] + xanthurenate[c]	Phenylalanine, tyrosine and tryptophan biosynthesis
HMR_6731	L-dopa[c] => CO2[c] + dopamine[c]	Phenylalanine, tyrosine and tryptophan biosynthesis	ENSG00000132437
HMR_6745	H2O[c] + O2[c] + adrenaline[c] => 3,4-dihydroxymandelaldehyde[c] + H2O2[c] + methylamine[c]	Phenylalanine, tyrosine and tryptophan biosynthesis	ENSG00000069535;ENSG00000189221
HMR_6752	H2O[c] + O2[c] + noradrenaline[c] => 3,4-dihydroxymandelaldehyde[c] + H2O2[c] + NH3[c]	Phenylalanine, tyrosine and tryptophan biosynthesis	ENSG00000069535;ENSG00000189221
HMR_6787	tyrosine[c] => CO2[c] + tyramine[c]	Phenylalanine, tyrosine and tryptophan biosynthesis	ENSG00000132437
HMR_6789	H2O[c] + O2[c] + tyramine[c] => 4-hydroxyphenylacetaldehyde[c] + H2O2[c] + NH3[c]	Phenylalanine, tyrosine and tryptophan biosynthesis	ENSG00000002726;ENSG00000069535;ENSG00000131471;ENSG00000131480;ENSG00000189221
HMR_6790	4-hydroxyphenylacetaldehyde[c] + H2O[c] + NAD+[c] => 4-hydroxyphenylacetate[c] + H+[c] + NADH[c]	Phenylalanine, tyrosine and tryptophan biosynthesis	ENSG00000006534;ENSG00000108602;ENSG00000132746;ENSG00000184254
HMR_6791	4-hydroxyphenylacetaldehyde[c] + H2O[c] + NADP+[c] => 4-hydroxyphenylacetate[c] + H+[c] + NADPH[c]	Phenylalanine, tyrosine and tryptophan biosynthesis	ENSG00000006534;ENSG00000108602;ENSG00000132746;ENSG00000184254
HMR_6829	3,3-diiodo-L-thyronine[c] + PAPS[c] => 3,3-diiodo-L-thyronine-4-O-sulfate[c] + PAP[c]	Phenylalanine, tyrosine and tryptophan biosynthesis	ENSG00000070614;ENSG00000111962;ENSG00000115526;ENSG00000124302;ENSG00000130540;ENSG00000135702;ENSG00000136720;ENSG00000138653;ENSG00000140835;ENSG00000147119;ENSG00000153936;ENSG00000154080;ENSG00000154252;ENSG00000164100;ENSG00000166507;ENSG00000171004;ENSG00000173597;ENSG00000175040;ENSG00000175229;ENSG00000183196;ENSG00000185352;ENSG00000197093;ENSG00000198075;ENSG00000198203;ENSG00000213599
HMR_6831	3,3-diiodo-L-thyronine-4-O-sulfate[c] + H2O[c] => 3,3-diiodo-L-thyronine[c] + sulfate[c]	Phenylalanine, tyrosine and tryptophan biosynthesis	ENSG00000101846
HMR_6834	3,3-diiodo-L-thyronine[c] + NADP+[c] + iodide[c] <=> NADPH[c] + reverse triiodthyronine[c]	Phenylalanine, tyrosine and tryptophan biosynthesis	ENSG00000211448;ENSG00000211452
HMR_6838	PAPS[c] + reverse triiodthyronine[c] => 3,5,3-triiodothyronine-4-sulfate[c] + PAP[c]	Phenylalanine, tyrosine and tryptophan biosynthesis	ENSG00000173597;ENSG00000198203;ENSG00000213599
HMR_6839	3,5,3-triiodothyronine-4-sulfate[c] + H2O[c] => reverse triiodthyronine[c] + sulfate[c]	Phenylalanine, tyrosine and tryptophan biosynthesis	ENSG00000101846
HMR_6844	3,5-diiodo-L-thyronine[c] + PAPS[c] => 3,5-diiodo-L-thyronine-4-O-sulfate[c] + PAP[c]	Phenylalanine, tyrosine and tryptophan biosynthesis	ENSG00000173597;ENSG00000198203;ENSG00000213599
HMR_6845	3,5-diiodo-L-thyronine-4-O-sulfate[c] + H2O[c] => 3,5-diiodo-L-thyronine[c] + sulfate[c]	Phenylalanine, tyrosine and tryptophan biosynthesis	ENSG00000101846
HMR_6850	3-monoiodo-L-thyronine[c] + PAPS[c] => 3-monoiodo-L-thyronine-4-O-sulfate[c] + PAP[c]	Phenylalanine, tyrosine and tryptophan biosynthesis	ENSG00000173597;ENSG00000198203;ENSG00000213599
HMR_6851	3-monoiodo-L-thyronine-4-O-sulfate[c] + H2O[c] => 3-monoiodo-L-thyronine[c] + sulfate[c]	Phenylalanine, tyrosine and tryptophan biosynthesis	ENSG00000101846
HMR_7628	O2[c] + phenylalanine[c] => 2-phenylacetamide[c] + CO2[c] + H2O[c]	Phenylalanine, tyrosine and tryptophan biosynthesis	ENSG00000117592;ENSG00000121053;ENSG00000130508;ENSG00000147485;ENSG00000167419
HMR_7756	2-phenylacetamide[c] + H2O[c] => NH3[c] + phenylacetate[c]	Phenylalanine, tyrosine and tryptophan biosynthesis	ENSG00000165591
HMR_8794	ATP[c] + CoA[c] + phenylacetate[c] => AMP[c] + PPi[c] + phenylacetyl-CoA[c]	Phenylalanine, tyrosine and tryptophan biosynthesis
HMR_8795	glutamine[c] + phenylacetyl-CoA[c] => CoA[c] + phenylacetylglutamine[c]	Phenylalanine, tyrosine and tryptophan biosynthesis
HMR_3875	ATP[c] + H2O[c] + methionine[c] => PPi[c] + Pi[c] + SAM[c]	Cysteine and methionine metabolism	ENSG00000038274;ENSG00000151224;ENSG00000168906
HMR_3877	H2O[c] + SAH[c] => adenosine[c] + homocysteine[c]	Cysteine and methionine metabolism	ENSG00000101444;ENSG00000158467;ENSG00000168710
HMR_3995	H+[c] + NADPH[c] + cystine[c] <=> NADP+[c] + 2 cysteine[c]	Cysteine and methionine metabolism	ENSG00000181652;ENSG00000184470;ENSG00000197763;ENSG00000198431
HMR_8685	3-mercaptolactate[c] + NAD+[c] + cysteine[c] => 3-mercaptolactate-cysteine-disulfide[c] + H+[c] + NADH[c]	Cysteine and methionine metabolism
HMR_3889	5-oxoproline[c] + ATP[c] + 2 H2O[c] => ADP[c] + Pi[c] + glutamate[c]	Glutathione metabolism	ENSG00000178814
HMR_3933	H+[c] + NADH[c] + formylglutathione[c] <=> NAD+[c] + hydroxymethylglutathione[c]	Glutathione metabolism	ENSG00000197894
HMR_3937	H2O[c] + formylglutathione[c] => GSH[c] + formate[c]	Glutathione metabolism	ENSG00000139684
HMR_4116	2 GSH[c] + H2O2[c] => GSSG[c] + 2 H2O[c]	Glutathione metabolism	ENSG00000116157;ENSG00000117450;ENSG00000117592;ENSG00000126432;ENSG00000164294;ENSG00000165672;ENSG00000167468;ENSG00000167815;ENSG00000176153;ENSG00000198704;ENSG00000211445;ENSG00000224586;ENSG00000233276
HMR_4120	2 GSH[s] + H2O2[s] => GSSG[s] + 2 H2O[s]	Glutathione metabolism	ENSG00000116157;ENSG00000117450;ENSG00000117592;ENSG00000126432;ENSG00000164294;ENSG00000165672;ENSG00000167468;ENSG00000167815;ENSG00000176153;ENSG00000198704;ENSG00000211445;ENSG00000224586;ENSG00000233276
HMR_4176	GSH[s] + H2O[s] => cys-gly[s] + glutamate[s]	Glutathione metabolism	ENSG00000099998;ENSG00000100031;ENSG00000100121;ENSG00000131067;ENSG00000133475;ENSG00000167741;ENSG00000183038
HMR_4324	ATP[c] + cysteine[c] + glutamate[c] => ADP[c] + Pi[c] + gamma-glutamyl-cysteine[c]	Glutathione metabolism	ENSG00000001084;ENSG00000023909
HMR_4326	ATP[c] + gamma-glutamyl-cysteine[c] + glycine[c] => ADP[c] + GSH[c] + Pi[c]	Glutathione metabolism	ENSG00000100983
HMR_4708	gamma-glutamyl-cysteine[c] => 5-oxoproline[c] + cysteine[c]	Glutathione metabolism	ENSG00000006625;ENSG00000134864
HMR_8770	(5-L-glutamyl)-L-amino acid[s] => 5-oxoproline[c] + alanine[c]	Glutathione metabolism	ENSG00000006625;ENSG00000134864
HMR_8771	ATP[c] + GSH[c] + H2O[c] => ADP[c] + GSH[m] + Pi[c]	Transport, mitochondrial
HMR_3751	isobutyryl-CoA[m] + ubiquinone[m] => methacrylyl-CoA[m] + ubiquinol[m]	Valine, leucine, and isoleucine metabolism	ENSG00000122971;ENSG00000196177
HMR_4124	UDP-glucuronate[r] => CO2[r] + UDP-xylose[r]	Amino sugar and nucleotide sugar metabolism	ENSG00000115652
HMR_4158	N-acetylglucosamine-1-phosphate[c] + UTP[c] => PPi[c] + UDP-N-acetylglucosamine[c]	Amino sugar and nucleotide sugar metabolism	ENSG00000117143;ENSG00000197355
HMR_4299	H2O[c] + glucosamine-6-phosphate[c] => NH3[c] + fructose-6-phosphate[c]	Amino sugar and nucleotide sugar metabolism	ENSG00000113552;ENSG00000163281
HMR_4300	fructose-6-phosphate[c] + glutamine[c] => glucosamine-6-phosphate[c] + glutamate[c]	Amino sugar and nucleotide sugar metabolism	ENSG00000131459;ENSG00000198380
HMR_4494	ATP[c] + glucosamine[c] => ADP[c] + glucosamine-6-phosphate[c]	Amino sugar and nucleotide sugar metabolism	ENSG00000106633;ENSG00000156510;ENSG00000156515;ENSG00000159399;ENSG00000160883
HMR_4525	H2O[r] + UDP-N-acetylglucosamine[r] => N-acetyl-D-mannosamine[r] + UDP[r]	Amino sugar and nucleotide sugar metabolism	ENSG00000159921
HMR_4526	H2O[c] + UDP-N-acetylglucosamine[c] => N-acetyl-D-mannosamine[c] + UDP[c]	Amino sugar and nucleotide sugar metabolism	ENSG00000159921
HMR_4528	ATP[c] + N-acetyl-D-mannosamine[c] => ADP[c] + N-acetylmannosamine-6-phosphate[c]	Amino sugar and nucleotide sugar metabolism	ENSG00000159921
HMR_4529	H2O[c] + N-acetylmannosamine-6-phosphate[c] + PEP[c] => N-acetylneuraminate-9-phosphate[c] + Pi[c]	Amino sugar and nucleotide sugar metabolism	ENSG00000095380
HMR_4530	H2O[c] + N-acetylneuraminate-9-phosphate[c] => N-acetylneuraminate[c] + Pi[c]	Amino sugar and nucleotide sugar metabolism	ENSG00000170191
HMR_4531	H+[c] + N-acetylneuraminate[c] + NADH[c] + O2[c] => H2O[c] + NAD+[c] + neungc[c]	Amino sugar and nucleotide sugar metabolism
HMR_4533	CMP-neuNGc[c] + H2O[c] + NAD+[c] => CMP-N-acetylneuraminate[c] + H+[c] + NADH[c] + O2[c]	Amino sugar and nucleotide sugar metabolism
HMR_4534	CMP-neuNGc[c] + H2O[c] + NADP+[c] => CMP-N-acetylneuraminate[c] + H+[c] + NADPH[c] + O2[c]	Amino sugar and nucleotide sugar metabolism
HMR_4536	CMP-N-acetylneuraminate[n] + PPi[n] <=> CTP[n] + N-acetylneuraminate[n]	Amino sugar and nucleotide sugar metabolism	ENSG00000111726
HMR_4628	acetyl-CoA[c] + glucosamine-6-phosphate[c] => CoA[c] + N-acetylglucosamine-6-phosphate[c]	Amino sugar and nucleotide sugar metabolism	ENSG00000100522
HMR_4629	H2O[c] + N-acetylglucosamine-6-phosphate[c] => acetate[c] + glucosamine-6-phosphate[c]	Amino sugar and nucleotide sugar metabolism	ENSG00000162066
HMR_4631	N-acetylglucosamine-6-phosphate[c] => N-acetylglucosamine-1-phosphate[c]	Amino sugar and nucleotide sugar metabolism	ENSG00000013375
HMR_8366	ATP[c] + N-acetylgalactosamine[c] => ADP[c] + N-acetylgalactosamine-1-phosphate[c]	Amino sugar and nucleotide sugar metabolism
HMR_8367	ITP[c] + N-acetylgalactosamine[c] => IDP[c] + N-acetylgalactosamine-1-phosphate[c]	Amino sugar and nucleotide sugar metabolism
HMR_8368	N-acetylgalactosamine-1-phosphate[c] + UTP[c] => PPi[c] + UDP-N-acetyl-D-galactosamine[c]	Amino sugar and nucleotide sugar metabolism
HMR_8373	N-acetyl-D-mannosamine[c] + pyruvate[c] <=> N-acetylneuraminate[c]	Amino sugar and nucleotide sugar metabolism
HMR_8377	CTP[c] + N-acetylneuraminate[c] => CMP-N-acetylneuraminate[c] + PPi[c]	Amino sugar and nucleotide sugar metabolism	ENSG00000111726
HMR_5130	ATP[c] + tRNA(tyr)[c] + tyrosine[c] => AMP[c] + L-tyrosyl-tRNA(tyr)[c] + PPi[c]	Aminoacyl-tRNA biosynthesis	ENSG00000134684;ENSG00000139131
HMR_5131	ATP[c] + alanine[c] + tRNA(ala)[c] => AMP[c] + L-alanyl-tRNA(ala)[c] + PPi[c]	Aminoacyl-tRNA biosynthesis	ENSG00000090861;ENSG00000124608
HMR_5132	ATP[c] + arginine[c] + tRNA(arg)[c] => AMP[c] + L-arginyl-tRNA(arg)[c] + PPi[c]	Aminoacyl-tRNA biosynthesis	ENSG00000113643;ENSG00000146282
HMR_5133	ATP[c] + asparagine[c] + tRNA(asn)[c] => AMP[c] + L-asparaginyl-tRNA(asn)[c] + PPi[c]	Aminoacyl-tRNA biosynthesis	ENSG00000134440;ENSG00000137513
HMR_5134	ATP[c] + aspartate[c] + tRNA(asp)[c] => AMP[c] + L-aspartyl-tRNA(asp)[c] + PPi[c]	Aminoacyl-tRNA biosynthesis	ENSG00000115866;ENSG00000117593
HMR_5135	ATP[c] + cysteine[c] + tRNA(cys)[c] => AMP[c] + L-cysteinyl-tRNA(cys)[c] + PPi[c]	Aminoacyl-tRNA biosynthesis	ENSG00000110619;ENSG00000134905
HMR_5136	ATP[c] + glutamine[c] + tRNA(gln)[c] => AMP[c] + L-glutaminyl-tRNA(gln)[c] + PPi[c]	Aminoacyl-tRNA biosynthesis	ENSG00000172053
HMR_5137	ATP[c] + glutamate[c] + tRNA(glu)[c] => AMP[c] + L-glutamyl-tRNA(glu)[c] + PPi[c]	Aminoacyl-tRNA biosynthesis	ENSG00000103356;ENSG00000136628
HMR_5138	ATP[c] + glycine[c] + tRNA(gly)[c] => AMP[c] + PPi[c] + glycyl-tRNA(gly)[c]	Aminoacyl-tRNA biosynthesis	ENSG00000106105
HMR_5139	ATP[c] + histidine[c] + tRNA(his)[c] => AMP[c] + L-histidyl-tRNA(his)[c] + PPi[c]	Aminoacyl-tRNA biosynthesis	ENSG00000112855;ENSG00000170445
HMR_5140	ATP[c] + isoleucine[c] + tRNA(ile)[c] => AMP[c] + L-isoleucyl-tRNA(ile)[c] + PPi[c]	Aminoacyl-tRNA biosynthesis	ENSG00000067704;ENSG00000196305
HMR_5141	ATP[c] + leucine[c] + tRNA(leu)[c] => AMP[c] + L-leucyl-tRNA(leu)[c] + PPi[c]	Aminoacyl-tRNA biosynthesis	ENSG00000011376;ENSG00000133706
HMR_5142	ATP[c] + lysine[c] + tRNA(lys)[c] => AMP[c] + L-lysyl-tRNA(lys)[c] + PPi[c]	Aminoacyl-tRNA biosynthesis	ENSG00000065427
HMR_5143	ATP[c] + methionine[c] + tRNA(met)[c] => AMP[c] + L-methionyl-tRNA(met)[c] + PPi[c]	Aminoacyl-tRNA biosynthesis	ENSG00000166986;ENSG00000247626
HMR_5145	ATP[c] + phenylalanine[c] + tRNA(phe)[c] => AMP[c] + L-phenylalanyl-tRNA(phe)[c] + PPi[c]	Aminoacyl-tRNA biosynthesis	ENSG00000116120;ENSG00000145982;ENSG00000179115
HMR_5146	ATP[c] + proline[c] + tRNA(pro)[c] => AMP[c] + L-prolyl-tRNA(pro)[c] + PPi[c]	Aminoacyl-tRNA biosynthesis	ENSG00000136628;ENSG00000162396
HMR_5147	ATP[c] + serine[c] + tRNA(ser)[c] => AMP[c] + L-seryl-tRNA(ser)[c] + PPi[c]	Aminoacyl-tRNA biosynthesis	ENSG00000031698;ENSG00000104835
HMR_5148	ATP[c] + tRNA(thr)[c] + threonine[c] => AMP[c] + L-threonyl-tRNA(thr)[c] + PPi[c]	Aminoacyl-tRNA biosynthesis	ENSG00000113407;ENSG00000143374;ENSG00000185418
HMR_5149	ATP[c] + tRNA(trp)[c] + tryptophan[c] => AMP[c] + L-tryptophanyl-tRNA(trp)[c] + PPi[c]	Aminoacyl-tRNA biosynthesis	ENSG00000116874;ENSG00000140105
HMR_5150	ATP[c] + tRNA(val)[c] + valine[c] => AMP[c] + L-valyl-tRNA(val)[c] + PPi[c]	Aminoacyl-tRNA biosynthesis	ENSG00000137411;ENSG00000204394
HMR_7171	CMP-N-acetylneuraminate[g] + T-antigen[g] => CMP[g] + sialyl-T antigen[g]	O-glycan metabolism	ENSG00000008513;ENSG00000110080;ENSG00000157350
HMR_7172	CMP-N-acetylneuraminate[g] + sialyl-T antigen[g] => CMP[g] + disialyl-T antigen[g]	O-glycan metabolism	ENSG00000070526
HMR_7180	Tn-antigen[g] + UDP-N-acetylglucosamine[g] => G00031[g] + UDP[g]	O-glycan metabolism	ENSG00000140297;ENSG00000176928;ENSG00000187210
HMR_7181	G00031[g] + UDP-galactose[g] => G00032[g] + UDP[g]	O-glycan metabolism	ENSG00000158470
HMR_7183	CMP-N-acetylneuraminate[g] + Tn-antigen[g] => CMP[g] + sialyl-Tn antigen[g]	O-glycan metabolism	ENSG00000070526
HMR_7436	UDP-N-acetyl-D-galactosamine[g] + [protein]-L-serine[g] => Tn-antigen[g] + UDP[g]	O-glycan metabolism	ENSG00000100626;ENSG00000106648;ENSG00000109586;ENSG00000110328;ENSG00000115339;ENSG00000119514;ENSG00000130035;ENSG00000131386;ENSG00000136542;ENSG00000139629;ENSG00000141429;ENSG00000143641;ENSG00000144278;ENSG00000158089;ENSG00000164574;ENSG00000174473;ENSG00000178234;ENSG00000182870;ENSG00000185274;ENSG00000257594;ENSG00000259075
HMR_7440	T-antigen[g] + UDP-N-acetylglucosamine[g] => UDP[g] + core 2[g]	O-glycan metabolism	ENSG00000140297;ENSG00000176928;ENSG00000187210
HMR_8256	Tn-antigen[g] + UDP-N-acetyl-D-galactosamine[g] => UDP[g] + core 5[g]	O-glycan metabolism
HMR_8257	Tn-antigen[g] + UDP-N-acetylglucosamine[g] => UDP[g] + core 6[g]	O-glycan metabolism	ENSG00000187210
HMR_8258	UDP-galactose[g] + core 6[g] => F1alpha[g] + UDP[g]	O-glycan metabolism
HMR_8260	Tn-antigen[g] + UDP-N-acetyl-D-galactosamine[g] => UDP[g] + core 7[g]	O-glycan metabolism
HMR_7254	isopentenyl-pPP[c] + 17.6 trans,trans,cis-geranyl-geranyl-pp[c] => 17.6 PPi[c] + 0.1 dehydrodolichol-diphosphate[c]	N-glycan metabolism	ENSG00000117682
HMR_7255	dehydrodolichol-diphosphate[c] => dolichyl-diphosphate[c]	N-glycan metabolism
HMR_7256	H2O[c] + dolichyl-diphosphate[c] => Pi[c] + dolichyl-phosphate[c]	N-glycan metabolism	ENSG00000167130
HMR_7258	H2O[c] + dehydrodolichol-diphosphate[c] => Pi[c] + dehydrodolichol-phosphate[c]	N-glycan metabolism
HMR_7259	H2O[c] + dehydrodolichol-phosphate[c] => Pi[c] + dehydrodolichol[c]	N-glycan metabolism
HMR_7260	H+[c] + NADPH[c] + dehydrodolichol[c] => NADP+[c] + dolichol[c]	N-glycan metabolism
[truncated: 1,782 more rows]

## Sheet: Sig_reactions_cluster3
Reaction ID	Reaction	Subsystems	Gene Association
[truncated: 772 more rows]

## Sheet: DEgs_NGT_vs_T2D
The complete list of differentially expressed genes in all T2D patients vs healthy group
[truncated: 248 more rows]
